# Supplementary material for: 1,1′-Bis(1-acetyl-5-methyl-1H-pyrazol-3-yl)ferrocene
Source: Acta Crystallogr Sect E Struct Rep Online. 2011 Oct 12;67(Pt 11):m1533. doi: 10.1107/S1600536811041924 (PMC3246958; doi:10.1107/S1600536811041924)
Supplement: Supplementary file 1 [file e-67-m1533-sup1.cif]

##############################################################################
#                                                                            #
# This CIF contains the data in a paper accepted for publication in          #
# Acta Crystallographica Section E. It conforms to the requirements of       #
# Notes for Authors for Acta Crystallographica Section E, and has been       #
# peer reviewed under the auspices of the IUCr Commission on Journals.       #
#                                                                            #
# Full details of the Crystallographic Information File format               #
# are given in the paper "The Crystallographic Information File (CIF):       #
# a New Standard Archive File for Crystallography" by S. R. Hall, F. H.      #
# Allen and I. D. Brown [Acta Cryst. (1991), A47, 655-685].                  #
#                                                                            #
# The current version of the core CIF dictionary is obtainable from          #
# ftp://ftp.iucr.org/pub/cif_core.dic.                                       #
#                                                                            #
# Software is freely available for graphical display of the structure(s)     #
# in this CIF. For information consult the CIF software page                 #
# http://www.iucr.org/resources/cif/software.                                #
#                                                                            #
# This file may be used for bona fide research purposes within the           #
# scientific community so long as proper attribution is given to the journal # 
# article from which it was obtained.                                        #
#                                                                            #
##############################################################################
data_I
_audit_creation_method     SHELXL-97
_chemical_name_systematic
;
1,1'-Bis(1-acetyl-5-methyl-1<i>H</i>-pyrazol-3-yl)ferrocene
;
_chemical_name_common     ?
_chemical_formula_moiety     'C22 H22 Fe N4 O2'
_chemical_formula_sum     'C22 H22 Fe N4 O2'
_chemical_formula_iupac     '[Fe (C11 H11 N2 O)2]'
_chemical_formula_weight     430.29
_chemical_melting_point     ?
_symmetry_cell_setting     monoclinic
_symmetry_space_group_name_H-M     'P 21/n'
_symmetry_space_group_name_Hall     '-P 2yn'
loop_
    _symmetry_equiv_pos_as_xyz
    'x, y, z'
    '-x+1/2, y+1/2, -z+1/2'
    '-x, -y, -z'
    'x-1/2, -y-1/2, z-1/2'
_cell_length_a     10.9021(19)
_cell_length_b     12.7992(16)
_cell_length_c     27.9421(14)
_cell_angle_alpha     90.00
_cell_angle_beta     90.492(16)
_cell_angle_gamma     90.00
_cell_volume     3898.8(9)
_cell_formula_units_Z     8
_cell_measurement_reflns_used     25
_cell_measurement_theta_min     9
_cell_measurement_theta_max     15
_cell_measurement_temperature     295
_exptl_crystal_description     Prism
_exptl_crystal_colour     Red
_exptl_crystal_size_max     0.22
_exptl_crystal_size_mid     0.18
_exptl_crystal_size_min     0.11
_exptl_crystal_density_diffrn     1.466
_exptl_crystal_density_meas     ?
_exptl_crystal_density_method     'not measured'
_exptl_crystal_F_000     1792
_exptl_absorpt_coefficient_mu     0.800
_exptl_absorpt_correction_type     psi-scan
_exptl_absorpt_process_details     '(North <i>et al.</i>, 1968)'
_exptl_absorpt_correction_T_min     0.832
_exptl_absorpt_correction_T_max     0.907
_exptl_special_details     ?
_diffrn_ambient_temperature     295
_diffrn_radiation_type     MoK\a
_diffrn_radiation_wavelength     0.71073
_diffrn_radiation_source     'fine-focus sealed tube'
_diffrn_radiation_monochromator     graphite
_diffrn_measurement_device_type     'Enraf--Nonius CAD-4'
_diffrn_measurement_method     \w/2\q
_diffrn_detector_area_resol_mean     ?
_diffrn_reflns_number     8056
_diffrn_reflns_av_R_equivalents     0.0321
_diffrn_reflns_av_sigmaI/netI     0.0989
_diffrn_reflns_theta_min     1.46
_diffrn_reflns_theta_max     25.97
_diffrn_reflns_theta_full     25.97
_diffrn_measured_fraction_theta_max     0.999
_diffrn_measured_fraction_theta_full     0.999
_diffrn_reflns_limit_h_min     0
_diffrn_reflns_limit_h_max     13
_diffrn_reflns_limit_k_min     0
_diffrn_reflns_limit_k_max     15
_diffrn_reflns_limit_l_min     -34
_diffrn_reflns_limit_l_max     34
_diffrn_standards_number     3
_diffrn_standards_interval_count     200
_diffrn_standards_interval_time     120
_diffrn_standards_decay_%     0
_refine_special_details
;
Refinement of <i>F</i>^2^ against ALL reflections. The weighted <i>R</i>-factor
<i>wR</i> and goodness of fit <i>S</i> are based on <i>F</i>^2^, conventional
<i>R</i>-factors <i>R</i> are based on <i>F</i>, with <i>F</i> set to zero for
negative <i>F</i>^2^. The threshold expression of <i>F</i>^2^ >
\s(<i>F</i>^2^) is used only for calculating <i>R</i>-factors(gt) <i>etc</i>.
and is not relevant to the choice of reflections for refinement.
<i>R</i>-factors based on <i>F</i>^2^ are statistically about twice as large
as those based on <i>F</i>, and <i>R</i>- factors based on ALL data will be
even larger.
;
_reflns_number_total     7639
_reflns_number_gt     4199
_reflns_threshold_expression     I>2\s(I)
_refine_ls_structure_factor_coef     Fsqd
_refine_ls_matrix_type     full
_refine_ls_R_factor_all     0.1574
_refine_ls_R_factor_gt     0.0770
_refine_ls_wR_factor_gt     0.1309
_refine_ls_wR_factor_ref     0.1596
_refine_ls_goodness_of_fit_ref     1.071
_refine_ls_restrained_S_all     1.071
_refine_ls_number_reflns     7639
_refine_ls_number_parameters     529
_refine_ls_number_restraints     0
_refine_ls_hydrogen_treatment     constr
_refine_ls_weighting_scheme     calc
_refine_ls_weighting_details
         'calc w=1/[\s^2^(Fo^2^)+(0.0355P)^2^+7.7275P] where P=(Fo^2^+2Fc^2^)/3'
_atom_sites_solution_hydrogens     geom
_atom_sites_solution_primary     direct
_atom_sites_solution_secondary     difmap
_refine_ls_shift/su_max     0.001
_refine_ls_shift/su_mean     0.000
_refine_diff_density_max     1.313
_refine_diff_density_min     -0.341
_refine_ls_extinction_method     none
_refine_ls_extinction_coef     ?
loop_
    _atom_type_symbol
    _atom_type_description
    _atom_type_scat_dispersion_real
    _atom_type_scat_dispersion_imag
    _atom_type_scat_source
    'C' 'C' 0.0033 0.0016
                         'International Tables Vol C Tables 4.2.6.8 and 6.1.1.4'
    'H' 'H' 0.0000 0.0000
                         'International Tables Vol C Tables 4.2.6.8 and 6.1.1.4'
    'N' 'N' 0.0061 0.0033
                         'International Tables Vol C Tables 4.2.6.8 and 6.1.1.4'
    'O' 'O' 0.0106 0.0060
                         'International Tables Vol C Tables 4.2.6.8 and 6.1.1.4'
    'Fe' 'Fe' 0.3463 0.8444
                         'International Tables Vol C Tables 4.2.6.8 and 6.1.1.4'
_computing_data_collection     'CAD-4 Software (Enraf--Nonius, 1989)'
_computing_cell_refinement     'CAD-4 Software (Enraf--Nonius, 1989)'
_computing_data_reduction     'XCAD4 (Harms & Wocadlo, 1995)'
_computing_structure_solution     'SIR2004 (Burla <i>et al.</i>, 2005)'
_computing_structure_refinement     'SHELXTL (Sheldrick, 2008)'
_computing_molecular_graphics
                                'PLATON (Spek, 2009) and WinGX (Farrugia, 1999)'
_computing_publication_material     'publCIF (Westrip, 2010)'
loop_
    _atom_site_type_symbol
    _atom_site_label
    _atom_site_fract_x
    _atom_site_fract_y
    _atom_site_fract_z
    _atom_site_U_iso_or_equiv
    _atom_site_adp_type
    _atom_site_calc_flag
    _atom_site_refinement_flags
    _atom_site_occupancy
    _atom_site_symmetry_multiplicity
    _atom_site_disorder_assembly
    _atom_site_disorder_group
    C C1 0.8011(6) 0.9723(5) 0.5909(3) 0.065(2) Uani d . 1 1 . .
    H H1A 0.8593 1.0224 0.5793 0.097 Uiso calc R 1 1 . .
    H H1B 0.7794 0.9895 0.6232 0.097 Uiso calc R 1 1 . .
    H H1C 0.7289 0.9737 0.5710 0.097 Uiso calc R 1 1 . .
    C C2 0.8563(6) 0.8661(6) 0.5897(2) 0.0541(19) Uani d . 1 1 . .
    C C3 0.9242(5) 0.6313(5) 0.5988(2) 0.0502(18) Uani d . 1 1 . .
    H H3A 0.9838 0.6865 0.5975 0.075 Uiso calc PR 0.50 1 . .
    H H3B 0.9353 0.5851 0.5721 0.075 Uiso calc PR 0.50 1 . .
    H H3C 0.9346 0.5931 0.6281 0.075 Uiso calc PR 0.50 1 . .
    H H3D 0.9187 0.5566 0.6010 0.075 Uiso calc PR 0.50 1 . .
    H H3E 0.9672 0.6580 0.6263 0.075 Uiso calc PR 0.50 1 . .
    H H3F 0.9678 0.6500 0.5704 0.075 Uiso calc PR 0.50 1 . .
    C C4 0.7984(5) 0.6769(5) 0.5968(2) 0.0397(16) Uani d . 1 1 . .
    C C5 0.6872(5) 0.6302(5) 0.5976(2) 0.0387(15) Uani d . 1 1 . .
    H H5 0.6720 0.5589 0.6002 0.046 Uiso calc R 1 1 . .
    C C6 0.5983(5) 0.7103(5) 0.5939(2) 0.0373(15) Uani d . 1 1 . .
    C C7 0.4634(5) 0.7007(5) 0.5925(2) 0.0383(14) Uani d . 1 1 . .
    C C8 0.3962(5) 0.6047(5) 0.5905(2) 0.0385(15) Uani d . 1 1 . .
    H H8 0.4299 0.5379 0.5908 0.046 Uiso calc R 1 1 . .
    C C9 0.2693(6) 0.6291(5) 0.5881(2) 0.0431(16) Uani d . 1 1 . .
    H H9 0.2052 0.5813 0.5862 0.052 Uiso calc R 1 1 . .
    C C10 0.2576(6) 0.7397(5) 0.5891(2) 0.0461(18) Uani d . 1 1 . .
    H H10 0.1846 0.7772 0.5884 0.055 Uiso calc R 1 1 . .
    C C11 0.3773(6) 0.7823(5) 0.5911(2) 0.0452(17) Uani d . 1 1 . .
    H H11 0.3960 0.8532 0.5915 0.054 Uiso calc R 1 1 . .
    C C12 0.4054(5) 0.6172(5) 0.4699(2) 0.0394(15) Uani d . 1 1 . .
    H H12 0.4399 0.5508 0.4684 0.047 Uiso calc R 1 1 . .
    C C13 0.2787(6) 0.6403(6) 0.4697(2) 0.0451(17) Uani d . 1 1 . .
    H H13 0.2153 0.5918 0.4677 0.054 Uiso calc R 1 1 . .
    C C14 0.2649(6) 0.7509(6) 0.4729(2) 0.0513(19) Uani d . 1 1 . .
    H H14 0.1914 0.7877 0.4734 0.062 Uiso calc R 1 1 . .
    C C15 0.3853(6) 0.7943(5) 0.4752(2) 0.0469(16) Uani d . 1 1 . .
    H H15 0.4040 0.8649 0.4778 0.056 Uiso calc R 1 1 . .
    C C16 0.4709(5) 0.7125(5) 0.4728(2) 0.0383(15) Uani d . 1 1 . .
    C C17 0.6063(5) 0.7234(5) 0.4717(2) 0.0351(15) Uani d . 1 1 . .
    C C18 0.6946(5) 0.6416(5) 0.4709(2) 0.0353(14) Uani d . 1 1 . .
    H H18 0.6790 0.5702 0.4726 0.042 Uiso calc R 1 1 . .
    C C19 0.8060(5) 0.6879(5) 0.4672(2) 0.0393(15) Uani d . 1 1 . .
    C C20 0.9288(5) 0.6398(5) 0.4641(2) 0.0546(19) Uani d . 1 1 . .
    H H20A 0.9592 0.6472 0.4322 0.082 Uiso calc R 1 1 . .
    H H20B 0.9234 0.5669 0.4721 0.082 Uiso calc R 1 1 . .
    H H20C 0.9838 0.6739 0.4862 0.082 Uiso calc R 1 1 . .
    C C21 0.8154(6) 0.9840(5) 0.4578(3) 0.068(2) Uani d . 1 1 . .
    H H21A 0.8807 1.0334 0.4623 0.102 Uiso calc R 1 1 . .
    H H21B 0.7563 0.9922 0.4827 0.102 Uiso calc R 1 1 . .
    H H21C 0.7766 0.9959 0.4273 0.102 Uiso calc R 1 1 . .
    C C22 0.8660(6) 0.8763(6) 0.4592(2) 0.0537(19) Uani d . 1 1 . .
    C C23 1.0519(6) 0.5653(5) 0.8634(3) 0.063(2) Uani d . 1 1 . .
    H H23A 1.1143 0.5126 0.8618 0.095 Uiso calc R 1 1 . .
    H H23B 0.9902 0.5518 0.8394 0.095 Uiso calc R 1 1 . .
    H H23C 1.0152 0.5642 0.8945 0.095 Uiso calc R 1 1 . .
    C C24 1.1073(6) 0.6692(5) 0.8548(2) 0.0426(16) Uani d . 1 1 . .
    C C25 1.1744(5) 0.8998(5) 0.8297(2) 0.0472(17) Uani d . 1 1 . .
    H H25A 1.2346 0.8470 0.8365 0.071 Uiso calc PR 0.50 1 . .
    H H25B 1.1847 0.9569 0.8516 0.071 Uiso calc PR 0.50 1 . .
    H H25C 1.1845 0.9245 0.7975 0.071 Uiso calc PR 0.50 1 . .
    H H25D 1.1679 0.9719 0.8206 0.071 Uiso calc PR 0.50 1 . .
    H H25E 1.2178 0.8620 0.8054 0.071 Uiso calc PR 0.50 1 . .
    H H25F 1.2180 0.8944 0.8595 0.071 Uiso calc PR 0.50 1 . .
    C C26 1.0483(5) 0.8544(5) 0.8350(2) 0.0358(14) Uani d . 1 1 . .
    C C27 0.9378(5) 0.9004(5) 0.8290(2) 0.0383(15) Uani d . 1 1 . .
    H H27 0.9229 0.9696 0.8206 0.046 Uiso calc R 1 1 . .
    C C28 0.8491(5) 0.8219(5) 0.8380(2) 0.0371(15) Uani d . 1 1 . .
    C C29 0.7148(5) 0.8317(4) 0.8354(2) 0.0324(14) Uani d . 1 1 . .
    C C30 0.6269(6) 0.7532(5) 0.8464(2) 0.0414(16) Uani d . 1 1 . .
    H H30 0.6441 0.6860 0.8573 0.050 Uiso calc R 1 1 . .
    C C31 0.5087(5) 0.7954(6) 0.8378(2) 0.0441(16) Uani d . 1 1 . .
    H H31 0.4349 0.7600 0.8416 0.053 Uiso calc R 1 1 . .
    C C32 0.5208(5) 0.8981(5) 0.8227(2) 0.0506(18) Uani d . 1 1 . .
    H H32 0.4569 0.9437 0.8154 0.061 Uiso calc R 1 1 . .
    C C33 0.6473(5) 0.9213(5) 0.8205(2) 0.0447(16) Uani d . 1 1 . .
    H H33 0.6809 0.9846 0.8108 0.054 Uiso calc R 1 1 . .
    C C34 0.6473(6) 0.6749(6) 0.7340(2) 0.058(2) Uani d . 1 1 . .
    H H34 0.6752 0.6101 0.7445 0.069 Uiso calc R 1 1 . .
    C C35 0.5229(6) 0.7049(8) 0.7279(3) 0.067(2) Uani d . 1 1 . .
    H H35 0.4553 0.6626 0.7337 0.080 Uiso calc R 1 1 . .
    C C36 0.5186(6) 0.8063(8) 0.7119(2) 0.071(3) Uani d . 1 1 . .
    H H36 0.4475 0.8437 0.7049 0.085 Uiso calc R 1 1 . .
    C C37 0.6403(6) 0.8447(7) 0.7078(2) 0.061(2) Uani d . 1 1 . .
    H H37 0.6631 0.9114 0.6982 0.073 Uiso calc R 1 1 . .
    C C38 0.7212(6) 0.7613(6) 0.7214(2) 0.0472(19) Uani d . 1 1 . .
    C C39 0.8554(6) 0.7657(6) 0.7200(2) 0.0454(18) Uani d . 1 1 . .
    C C40 0.9398(5) 0.6853(5) 0.7321(2) 0.0441(16) Uani d . 1 1 . .
    H H40 0.9217 0.6190 0.7437 0.053 Uiso calc R 1 1 . .
    C C41 1.0522(6) 0.7254(6) 0.7234(2) 0.0482(18) Uani d . 1 1 . .
    C C42 1.1760(6) 0.6738(6) 0.7281(3) 0.066(2) Uani d . 1 1 . .
    H H42A 1.2159 0.6742 0.6976 0.099 Uiso calc R 1 1 . .
    H H42B 1.1657 0.6030 0.7386 0.099 Uiso calc R 1 1 . .
    H H42C 1.2251 0.7113 0.7510 0.099 Uiso calc R 1 1 . .
    C C43 1.0738(6) 1.0046(6) 0.6782(3) 0.070(2) Uani d . 1 1 . .
    H H43A 1.1400 1.0540 0.6766 0.106 Uiso calc R 1 1 . .
    H H43B 1.0128 1.0299 0.6999 0.106 Uiso calc R 1 1 . .
    H H43C 1.0379 0.9960 0.6470 0.106 Uiso calc R 1 1 . .
    C C44 1.1211(6) 0.9032(6) 0.6954(2) 0.055(2) Uani d . 1 1 . .
    Fe Fe1 0.35856(7) 0.69453(7) 0.53118(3) 0.0321(2) Uani d . 1 1 . .
    Fe Fe2 0.60796(7) 0.79888(8) 0.77673(3) 0.0371(2) Uani d . 1 1 . .
    N N1 0.7739(5) 0.7822(4) 0.59283(18) 0.0423(13) Uani d . 1 1 . .
    N N2 0.6486(4) 0.8042(4) 0.59141(17) 0.0405(12) Uani d . 1 1 . .
    N N3 0.7822(4) 0.7929(4) 0.46589(17) 0.0413(13) Uani d . 1 1 . .
    N N4 0.6573(4) 0.8160(4) 0.46824(18) 0.0455(13) Uani d . 1 1 . .
    N N5 1.0245(5) 0.7520(4) 0.84742(18) 0.0368(12) Uani d . 1 1 . .
    N N6 0.9003(4) 0.7320(4) 0.84904(17) 0.0333(12) Uani d . 1 1 . .
    N N7 1.0347(4) 0.8261(5) 0.70783(17) 0.0443(14) Uani d . 1 1 . .
    N N8 0.9118(4) 0.8515(5) 0.70534(18) 0.0478(14) Uani d . 1 1 . .
    O O1 0.9643(4) 0.8490(4) 0.5868(2) 0.0741(16) Uani d . 1 1 . .
    O O2 0.9741(4) 0.8544(4) 0.4551(2) 0.0821(18) Uani d . 1 1 . .
    O O3 1.2166(4) 0.6856(4) 0.85421(17) 0.0568(13) Uani d . 1 1 . .
    O O4 1.2289(4) 0.8845(5) 0.7002(2) 0.0858(18) Uani d . 1 1 . .
loop_
    _atom_site_aniso_label
    _atom_site_aniso_U_11
    _atom_site_aniso_U_22
    _atom_site_aniso_U_33
    _atom_site_aniso_U_12
    _atom_site_aniso_U_13
    _atom_site_aniso_U_23
    C1 0.048(4) 0.049(5) 0.097(6) -0.016(4) 0.002(4) 0.014(4)
    C2 0.040(4) 0.073(5) 0.050(4) -0.013(4) 0.004(3) 0.003(4)
    C3 0.029(3) 0.064(5) 0.058(4) 0.003(3) -0.001(3) -0.005(4)
    C4 0.032(3) 0.052(5) 0.035(3) 0.002(3) -0.004(3) -0.008(3)
    C5 0.032(3) 0.042(4) 0.041(4) -0.006(3) 0.000(3) -0.005(3)
    C6 0.027(3) 0.049(4) 0.036(3) -0.005(3) -0.001(2) -0.006(3)
    C7 0.033(3) 0.045(4) 0.037(3) -0.001(3) -0.003(3) -0.003(3)
    C8 0.037(3) 0.038(4) 0.041(4) -0.003(3) 0.001(3) 0.002(3)
    C9 0.039(4) 0.047(4) 0.044(4) -0.005(3) 0.004(3) 0.006(3)
    C10 0.031(4) 0.057(5) 0.050(4) 0.005(3) 0.005(3) -0.009(3)
    C11 0.046(4) 0.041(4) 0.049(4) 0.002(3) 0.006(3) -0.013(3)
    C12 0.033(3) 0.044(4) 0.041(4) 0.001(3) -0.003(3) -0.009(3)
    C13 0.036(4) 0.061(5) 0.039(4) -0.007(3) -0.007(3) -0.006(3)
    C14 0.029(4) 0.071(5) 0.054(5) 0.006(3) -0.006(3) 0.012(4)
    C15 0.041(4) 0.044(4) 0.056(4) 0.001(3) 0.002(3) 0.011(4)
    C16 0.026(3) 0.047(4) 0.042(4) -0.005(3) 0.005(3) 0.006(3)
    C17 0.032(4) 0.041(4) 0.032(3) -0.005(3) 0.004(3) 0.001(3)
    C18 0.030(3) 0.034(3) 0.042(4) 0.002(3) -0.002(3) -0.001(3)
    C19 0.029(3) 0.053(4) 0.035(3) 0.001(3) 0.002(2) 0.002(3)
    C20 0.038(4) 0.063(5) 0.063(5) 0.009(3) 0.003(3) 0.009(4)
    C21 0.054(5) 0.043(4) 0.107(7) -0.016(4) 0.024(4) -0.004(4)
    C22 0.041(4) 0.061(5) 0.059(5) -0.018(4) 0.009(3) 0.003(4)
    C23 0.046(4) 0.043(4) 0.100(6) 0.007(3) -0.009(4) 0.007(4)
    C24 0.036(4) 0.049(4) 0.043(4) 0.012(3) -0.004(3) 0.000(3)
    C25 0.033(3) 0.049(4) 0.060(4) -0.006(3) 0.004(3) -0.008(3)
    C26 0.036(3) 0.039(4) 0.032(3) -0.001(3) -0.002(3) -0.008(3)
    C27 0.039(4) 0.033(4) 0.043(4) 0.002(3) -0.002(3) -0.005(3)
    C28 0.027(3) 0.050(4) 0.035(3) 0.004(3) -0.004(3) -0.004(3)
    C29 0.028(3) 0.035(4) 0.035(3) -0.005(3) 0.001(2) -0.006(3)
    C30 0.037(4) 0.048(4) 0.039(4) 0.001(3) 0.001(3) 0.006(3)
    C31 0.021(3) 0.065(5) 0.047(4) -0.004(3) 0.012(3) -0.001(4)
    C32 0.027(3) 0.051(4) 0.074(5) 0.012(3) 0.004(3) -0.002(4)
    C33 0.030(3) 0.036(4) 0.068(5) 0.008(3) 0.006(3) 0.008(3)
    C34 0.038(4) 0.083(6) 0.052(4) -0.013(4) 0.008(3) -0.025(4)
    C35 0.028(4) 0.120(7) 0.053(5) -0.028(5) 0.002(3) -0.026(5)
    C36 0.029(4) 0.142(9) 0.041(4) 0.002(5) -0.009(3) 0.010(5)
    C37 0.035(4) 0.108(7) 0.039(4) -0.004(4) -0.004(3) 0.023(4)
    C38 0.027(4) 0.083(5) 0.032(4) -0.009(3) 0.004(3) -0.006(3)
    C39 0.025(4) 0.079(5) 0.032(4) 0.001(3) 0.003(3) -0.011(3)
    C40 0.033(3) 0.055(4) 0.044(4) -0.005(3) 0.008(3) -0.007(3)
    C41 0.036(4) 0.068(5) 0.041(4) 0.004(4) -0.002(3) -0.013(4)
    C42 0.034(4) 0.088(6) 0.076(5) 0.011(4) 0.011(3) -0.016(5)
    C43 0.046(5) 0.071(6) 0.094(6) -0.020(4) 0.002(4) -0.002(5)
    C44 0.031(4) 0.087(6) 0.048(4) -0.012(4) 0.007(3) -0.012(4)
    Fe1 0.0230(4) 0.0347(5) 0.0384(5) -0.0019(4) 0.0011(3) -0.0006(4)
    Fe2 0.0185(4) 0.0559(6) 0.0369(5) -0.0008(4) -0.0001(3) 0.0032(5)
    N1 0.034(3) 0.056(4) 0.037(3) -0.008(3) -0.006(2) -0.003(3)
    N2 0.029(3) 0.048(3) 0.045(3) -0.005(3) -0.004(2) -0.005(3)
    N3 0.028(3) 0.049(4) 0.047(3) -0.005(3) 0.007(2) 0.009(3)
    N4 0.032(3) 0.053(4) 0.052(3) 0.003(3) 0.005(2) 0.006(3)
    N5 0.023(3) 0.044(3) 0.044(3) 0.005(2) 0.000(2) -0.002(2)
    N6 0.017(3) 0.042(3) 0.041(3) 0.002(2) -0.004(2) -0.001(2)
    N7 0.015(2) 0.076(4) 0.042(3) -0.004(3) 0.005(2) -0.001(3)
    N8 0.020(3) 0.076(4) 0.047(3) -0.002(3) 0.004(2) -0.002(3)
    O1 0.033(3) 0.087(4) 0.103(4) -0.009(3) 0.012(3) 0.006(3)
    O2 0.027(3) 0.089(4) 0.130(5) -0.016(3) 0.016(3) -0.001(4)
    O3 0.027(2) 0.064(3) 0.079(3) 0.010(2) -0.002(2) 0.004(3)
    O4 0.027(3) 0.117(5) 0.114(5) -0.007(3) 0.008(3) 0.005(4)
_geom_special_details
;
All e.s.d.'s (except the e.s.d. in the dihedral angle between two l.s. planes)
are estimated using the full covariance matrix. The cell e.s.d.'s are taken
into account individually in the estimation of e.s.d.'s in distances, angles
and torsion angles; correlations between e.s.d.'s in cell parameters are only
used when they are defined by crystal symmetry. An approximate (isotropic)
treatment of cell e.s.d.'s is used for estimating e.s.d.'s involving l.s.
planes.
;
loop_
    _geom_bond_atom_site_label_1
    _geom_bond_atom_site_label_2
    _geom_bond_site_symmetry_2
    _geom_bond_distance
    _geom_bond_publ_flag
    C1 C2 . 1.488(9) ?
    C1 H1A . 0.9600 ?
    C1 H1B . 0.9600 ?
    C1 H1C . 0.9600 ?
    C2 O1 . 1.202(7) ?
    C2 N1 . 1.403(8) ?
    C3 C4 . 1.491(8) ?
    C3 H3A . 0.9600 ?
    C3 H3B . 0.9600 ?
    C3 H3C . 0.9600 ?
    C3 H3D . 0.9600 ?
    C3 H3E . 0.9600 ?
    C3 H3F . 0.9600 ?
    C4 C5 . 1.352(8) ?
    C4 N1 . 1.378(8) ?
    C5 C6 . 1.414(8) ?
    C5 H5 . 0.9300 ?
    C6 N2 . 1.323(7) ?
    C6 C7 . 1.476(8) ?
    C7 C11 . 1.404(8) ?
    C7 C8 . 1.432(8) ?
    C7 Fe1 . 2.054(5) ?
    C8 C9 . 1.420(8) ?
    C8 Fe1 . 2.057(6) ?
    C8 H8 . 0.9300 ?
    C9 C10 . 1.421(8) ?
    C9 Fe1 . 2.051(6) ?
    C9 H9 . 0.9300 ?
    C10 C11 . 1.415(9) ?
    C10 Fe1 . 2.047(6) ?
    C10 H10 . 0.9300 ?
    C11 Fe1 . 2.025(6) ?
    C11 H11 . 0.9300 ?
    C12 C13 . 1.413(8) ?
    C12 C16 . 1.416(8) ?
    C12 Fe1 . 2.047(6) ?
    C12 H12 . 0.9300 ?
    C13 C14 . 1.427(9) ?
    C13 Fe1 . 2.042(6) ?
    C13 H13 . 0.9300 ?
    C14 C15 . 1.426(9) ?
    C14 Fe1 . 2.046(6) ?
    C14 H14 . 0.9300 ?
    C15 C16 . 1.404(8) ?
    C15 Fe1 . 2.043(6) ?
    C15 H15 . 0.9300 ?
    C16 C17 . 1.484(8) ?
    C16 Fe1 . 2.061(6) ?
    C17 N4 . 1.313(7) ?
    C17 C18 . 1.423(8) ?
    C18 C19 . 1.357(8) ?
    C18 H18 . 0.9300 ?
    C19 N3 . 1.370(8) ?
    C19 C20 . 1.477(8) ?
    C20 H20A . 0.9600 ?
    C20 H20B . 0.9600 ?
    C20 H20C . 0.9600 ?
    C21 C22 . 1.485(9) ?
    C21 H21A . 0.9600 ?
    C21 H21B . 0.9600 ?
    C21 H21C . 0.9600 ?
    C22 O2 . 1.218(8) ?
    C22 N3 . 1.418(8) ?
    C23 C24 . 1.481(9) ?
    C23 H23A . 0.9600 ?
    C23 H23B . 0.9600 ?
    C23 H23C . 0.9600 ?
    C24 O3 . 1.211(7) ?
    C24 N5 . 1.406(7) ?
    C25 C26 . 1.501(8) ?
    C25 H25A . 0.9600 ?
    C25 H25B . 0.9600 ?
    C25 H25C . 0.9600 ?
    C25 H25D . 0.9600 ?
    C25 H25E . 0.9600 ?
    C25 H25F . 0.9600 ?
    C26 C27 . 1.350(8) ?
    C26 N5 . 1.381(7) ?
    C27 C28 . 1.418(8) ?
    C27 H27 . 0.9300 ?
    C28 N6 . 1.314(7) ?
    C28 C29 . 1.471(7) ?
    C29 C33 . 1.423(8) ?
    C29 C30 . 1.424(8) ?
    C29 Fe2 . 2.047(5) ?
    C30 C31 . 1.416(8) ?
    C30 Fe2 . 2.042(6) ?
    C30 H30 . 0.9300 ?
    C31 C32 . 1.387(9) ?
    C31 Fe2 . 2.029(5) ?
    C31 H31 . 0.9300 ?
    C32 C33 . 1.413(8) ?
    C32 Fe2 . 2.047(6) ?
    C32 H32 . 0.9300 ?
    C33 Fe2 . 2.030(6) ?
    C33 H33 . 0.9300 ?
    C34 C38 . 1.415(9) ?
    C34 C35 . 1.418(9) ?
    C34 Fe2 . 2.033(7) ?
    C34 H34 . 0.9300 ?
    C35 C36 . 1.373(11) ?
    C35 Fe2 . 2.037(7) ?
    C35 H35 . 0.9300 ?
    C36 C37 . 1.420(9) ?
    C36 Fe2 . 2.052(6) ?
    C36 H36 . 0.9300 ?
    C37 C38 . 1.434(9) ?
    C37 Fe2 . 2.046(6) ?
    C37 H37 . 0.9300 ?
    C38 C39 . 1.465(8) ?
    C38 Fe2 . 2.045(6) ?
    C39 N8 . 1.325(8) ?
    C39 C40 . 1.420(9) ?
    C40 C41 . 1.352(8) ?
    C40 H40 . 0.9300 ?
    C41 N7 . 1.373(8) ?
    C41 C42 . 1.507(9) ?
    C42 H42A . 0.9600 ?
    C42 H42B . 0.9600 ?
    C42 H42C . 0.9600 ?
    C43 C44 . 1.476(10) ?
    C43 H43A . 0.9600 ?
    C43 H43B . 0.9600 ?
    C43 H43C . 0.9600 ?
    C44 O4 . 1.206(7) ?
    C44 N7 . 1.410(8) ?
    N1 N2 . 1.396(7) ?
    N3 N4 . 1.395(6) ?
    N5 N6 . 1.378(6) ?
    N7 N8 . 1.380(6) ?
loop_
    _geom_angle_atom_site_label_1
    _geom_angle_atom_site_label_2
    _geom_angle_atom_site_label_3
    _geom_angle_site_symmetry_1
    _geom_angle_site_symmetry_3
    _geom_angle
    _geom_angle_publ_flag
    C2 C1 H1A . . 109.5 ?
    C2 C1 H1B . . 109.5 ?
    H1A C1 H1B . . 109.5 ?
    C2 C1 H1C . . 109.5 ?
    H1A C1 H1C . . 109.5 ?
    H1B C1 H1C . . 109.5 ?
    O1 C2 N1 . . 119.6(7) ?
    O1 C2 C1 . . 124.4(7) ?
    N1 C2 C1 . . 116.0(6) ?
    C4 C3 H3A . . 109.5 ?
    C4 C3 H3B . . 109.5 ?
    H3A C3 H3B . . 109.5 ?
    C4 C3 H3C . . 109.5 ?
    H3A C3 H3C . . 109.5 ?
    H3B C3 H3C . . 109.5 ?
    C4 C3 H3D . . 109.5 ?
    H3A C3 H3D . . 141.1 ?
    H3B C3 H3D . . 56.3 ?
    H3C C3 H3D . . 56.3 ?
    C4 C3 H3E . . 109.5 ?
    H3A C3 H3E . . 56.3 ?
    H3B C3 H3E . . 141.1 ?
    H3C C3 H3E . . 56.3 ?
    H3D C3 H3E . . 109.5 ?
    C4 C3 H3F . . 109.5 ?
    H3A C3 H3F . . 56.3 ?
    H3B C3 H3F . . 56.3 ?
    H3C C3 H3F . . 141.1 ?
    H3D C3 H3F . . 109.5 ?
    H3E C3 H3F . . 109.5 ?
    C5 C4 N1 . . 105.1(5) ?
    C5 C4 C3 . . 130.6(6) ?
    N1 C4 C3 . . 124.3(6) ?
    C4 C5 C6 . . 107.0(6) ?
    C4 C5 H5 . . 126.5 ?
    C6 C5 H5 . . 126.5 ?
    N2 C6 C5 . . 112.2(5) ?
    N2 C6 C7 . . 119.2(6) ?
    C5 C6 C7 . . 128.6(6) ?
    C11 C7 C8 . . 107.2(5) ?
    C11 C7 C6 . . 127.2(6) ?
    C8 C7 C6 . . 125.6(6) ?
    C11 C7 Fe1 . . 68.8(3) ?
    C8 C7 Fe1 . . 69.7(3) ?
    C6 C7 Fe1 . . 124.8(4) ?
    C9 C8 C7 . . 108.1(5) ?
    C9 C8 Fe1 . . 69.6(3) ?
    C7 C8 Fe1 . . 69.5(3) ?
    C9 C8 H8 . . 125.9 ?
    C7 C8 H8 . . 125.9 ?
    Fe1 C8 H8 . . 126.6 ?
    C8 C9 C10 . . 107.8(6) ?
    C8 C9 Fe1 . . 70.0(3) ?
    C10 C9 Fe1 . . 69.6(4) ?
    C8 C9 H9 . . 126.1 ?
    C10 C9 H9 . . 126.1 ?
    Fe1 C9 H9 . . 125.9 ?
    C11 C10 C9 . . 107.6(6) ?
    C11 C10 Fe1 . . 68.8(4) ?
    C9 C10 Fe1 . . 69.9(4) ?
    C11 C10 H10 . . 126.2 ?
    C9 C10 H10 . . 126.2 ?
    Fe1 C10 H10 . . 126.6 ?
    C7 C11 C10 . . 109.3(6) ?
    C7 C11 Fe1 . . 71.0(3) ?
    C10 C11 Fe1 . . 70.5(4) ?
    C7 C11 H11 . . 125.3 ?
    C10 C11 H11 . . 125.3 ?
    Fe1 C11 H11 . . 124.8 ?
    C13 C12 C16 . . 108.2(6) ?
    C13 C12 Fe1 . . 69.6(3) ?
    C16 C12 Fe1 . . 70.4(3) ?
    C13 C12 H12 . . 125.9 ?
    C16 C12 H12 . . 125.9 ?
    Fe1 C12 H12 . . 125.7 ?
    C12 C13 C14 . . 108.1(6) ?
    C12 C13 Fe1 . . 70.0(3) ?
    C14 C13 Fe1 . . 69.7(4) ?
    C12 C13 H13 . . 125.9 ?
    C14 C13 H13 . . 125.9 ?
    Fe1 C13 H13 . . 125.9 ?
    C15 C14 C13 . . 106.9(6) ?
    C15 C14 Fe1 . . 69.5(4) ?
    C13 C14 Fe1 . . 69.4(4) ?
    C15 C14 H14 . . 126.5 ?
    C13 C14 H14 . . 126.5 ?
    Fe1 C14 H14 . . 126.2 ?
    C16 C15 C14 . . 108.6(6) ?
    C16 C15 Fe1 . . 70.7(4) ?
    C14 C15 Fe1 . . 69.7(4) ?
    C16 C15 H15 . . 125.7 ?
    C14 C15 H15 . . 125.7 ?
    Fe1 C15 H15 . . 125.5 ?
    C15 C16 C12 . . 108.1(5) ?
    C15 C16 C17 . . 126.4(6) ?
    C12 C16 C17 . . 125.5(6) ?
    C15 C16 Fe1 . . 69.3(4) ?
    C12 C16 Fe1 . . 69.3(3) ?
    C17 C16 Fe1 . . 128.7(4) ?
    N4 C17 C18 . . 112.1(6) ?
    N4 C17 C16 . . 120.6(6) ?
    C18 C17 C16 . . 127.2(6) ?
    C19 C18 C17 . . 106.6(6) ?
    C19 C18 H18 . . 126.7 ?
    C17 C18 H18 . . 126.7 ?
    C18 C19 N3 . . 105.1(5) ?
    C18 C19 C20 . . 129.4(6) ?
    N3 C19 C20 . . 125.4(6) ?
    C19 C20 H20A . . 109.5 ?
    C19 C20 H20B . . 109.5 ?
    H20A C20 H20B . . 109.5 ?
    C19 C20 H20C . . 109.5 ?
    H20A C20 H20C . . 109.5 ?
    H20B C20 H20C . . 109.5 ?
    C22 C21 H21A . . 109.5 ?
    C22 C21 H21B . . 109.5 ?
    H21A C21 H21B . . 109.5 ?
    C22 C21 H21C . . 109.5 ?
    H21A C21 H21C . . 109.5 ?
    H21B C21 H21C . . 109.5 ?
    O2 C22 N3 . . 117.7(7) ?
    O2 C22 C21 . . 124.8(6) ?
    N3 C22 C21 . . 117.6(6) ?
    C24 C23 H23A . . 109.5 ?
    C24 C23 H23B . . 109.5 ?
    H23A C23 H23B . . 109.5 ?
    C24 C23 H23C . . 109.5 ?
    H23A C23 H23C . . 109.5 ?
    H23B C23 H23C . . 109.5 ?
    O3 C24 N5 . . 119.9(6) ?
    O3 C24 C23 . . 124.1(6) ?
    N5 C24 C23 . . 116.0(6) ?
    C26 C25 H25A . . 109.5 ?
    C26 C25 H25B . . 109.5 ?
    H25A C25 H25B . . 109.5 ?
    C26 C25 H25C . . 109.5 ?
    H25A C25 H25C . . 109.5 ?
    H25B C25 H25C . . 109.5 ?
    C26 C25 H25D . . 109.5 ?
    H25A C25 H25D . . 141.1 ?
    H25B C25 H25D . . 56.3 ?
    H25C C25 H25D . . 56.3 ?
    C26 C25 H25E . . 109.5 ?
    H25A C25 H25E . . 56.3 ?
    H25B C25 H25E . . 141.1 ?
    H25C C25 H25E . . 56.3 ?
    H25D C25 H25E . . 109.5 ?
    C26 C25 H25F . . 109.5 ?
    H25A C25 H25F . . 56.3 ?
    H25B C25 H25F . . 56.3 ?
    H25C C25 H25F . . 141.1 ?
    H25D C25 H25F . . 109.5 ?
    H25E C25 H25F . . 109.5 ?
    C27 C26 N5 . . 106.0(5) ?
    C27 C26 C25 . . 129.5(6) ?
    N5 C26 C25 . . 124.5(5) ?
    C26 C27 C28 . . 106.1(6) ?
    C26 C27 H27 . . 126.9 ?
    C28 C27 H27 . . 126.9 ?
    N6 C28 C27 . . 111.9(5) ?
    N6 C28 C29 . . 120.5(5) ?
    C27 C28 C29 . . 127.7(6) ?
    C33 C29 C30 . . 106.6(5) ?
    C33 C29 C28 . . 126.5(5) ?
    C30 C29 C28 . . 126.9(6) ?
    C33 C29 Fe2 . . 69.0(3) ?
    C30 C29 Fe2 . . 69.4(3) ?
    C28 C29 Fe2 . . 125.5(4) ?
    C31 C30 C29 . . 107.9(6) ?
    C31 C30 Fe2 . . 69.2(3) ?
    C29 C30 Fe2 . . 69.8(3) ?
    C31 C30 H30 . . 126.1 ?
    C29 C30 H30 . . 126.1 ?
    Fe2 C30 H30 . . 126.6 ?
    C32 C31 C30 . . 108.9(5) ?
    C32 C31 Fe2 . . 70.8(4) ?
    C30 C31 Fe2 . . 70.1(3) ?
    C32 C31 H31 . . 125.5 ?
    C30 C31 H31 . . 125.5 ?
    Fe2 C31 H31 . . 125.1 ?
    C31 C32 C33 . . 108.0(5) ?
    C31 C32 Fe2 . . 69.4(3) ?
    C33 C32 Fe2 . . 69.1(4) ?
    C31 C32 H32 . . 126.0 ?
    C33 C32 H32 . . 126.0 ?
    Fe2 C32 H32 . . 127.0 ?
    C32 C33 C29 . . 108.7(6) ?
    C32 C33 Fe2 . . 70.4(4) ?
    C29 C33 Fe2 . . 70.2(3) ?
    C32 C33 H33 . . 125.7 ?
    C29 C33 H33 . . 125.7 ?
    Fe2 C33 H33 . . 125.4 ?
    C38 C34 C35 . . 107.8(7) ?
    C38 C34 Fe2 . . 70.2(4) ?
    C35 C34 Fe2 . . 69.8(4) ?
    C38 C34 H34 . . 126.1 ?
    C35 C34 H34 . . 126.1 ?
    Fe2 C34 H34 . . 125.5 ?
    C36 C35 C34 . . 109.0(7) ?
    C36 C35 Fe2 . . 71.0(4) ?
    C34 C35 Fe2 . . 69.5(4) ?
    C36 C35 H35 . . 125.5 ?
    C34 C35 H35 . . 125.5 ?
    Fe2 C35 H35 . . 125.6 ?
    C35 C36 C37 . . 108.9(7) ?
    C35 C36 Fe2 . . 69.8(4) ?
    C37 C36 Fe2 . . 69.5(4) ?
    C35 C36 H36 . . 125.6 ?
    C37 C36 H36 . . 125.6 ?
    Fe2 C36 H36 . . 126.7 ?
    C36 C37 C38 . . 107.1(7) ?
    C36 C37 Fe2 . . 70.0(4) ?
    C38 C37 Fe2 . . 69.5(4) ?
    C36 C37 H37 . . 126.4 ?
    C38 C37 H37 . . 126.4 ?
    Fe2 C37 H37 . . 125.7 ?
    C34 C38 C37 . . 107.2(6) ?
    C34 C38 C39 . . 127.4(7) ?
    C37 C38 C39 . . 125.3(6) ?
    C34 C38 Fe2 . . 69.3(4) ?
    C37 C38 Fe2 . . 69.5(4) ?
    C39 C38 Fe2 . . 128.3(4) ?
    N8 C39 C40 . . 111.9(6) ?
    N8 C39 C38 . . 120.4(6) ?
    C40 C39 C38 . . 127.7(7) ?
    C41 C40 C39 . . 105.6(6) ?
    C41 C40 H40 . . 127.2 ?
    C39 C40 H40 . . 127.2 ?
    C40 C41 N7 . . 106.8(6) ?
    C40 C41 C42 . . 129.1(7) ?
    N7 C41 C42 . . 124.1(6) ?
    C41 C42 H42A . . 109.5 ?
    C41 C42 H42B . . 109.5 ?
    H42A C42 H42B . . 109.5 ?
    C41 C42 H42C . . 109.5 ?
    H42A C42 H42C . . 109.5 ?
    H42B C42 H42C . . 109.5 ?
    C44 C43 H43A . . 109.5 ?
    C44 C43 H43B . . 109.5 ?
    H43A C43 H43B . . 109.5 ?
    C44 C43 H43C . . 109.5 ?
    H43A C43 H43C . . 109.5 ?
    H43B C43 H43C . . 109.5 ?
    O4 C44 N7 . . 119.1(7) ?
    O4 C44 C43 . . 123.3(7) ?
    N7 C44 C43 . . 117.6(6) ?
    C11 Fe1 C15 . . 105.8(3) ?
    C11 Fe1 C13 . . 157.5(3) ?
    C15 Fe1 C13 . . 68.3(3) ?
    C11 Fe1 C14 . . 120.6(3) ?
    C15 Fe1 C14 . . 40.8(2) ?
    C13 Fe1 C14 . . 40.9(2) ?
    C11 Fe1 C12 . . 159.4(3) ?
    C15 Fe1 C12 . . 67.8(3) ?
    C13 Fe1 C12 . . 40.4(2) ?
    C14 Fe1 C12 . . 68.4(3) ?
    C11 Fe1 C10 . . 40.6(2) ?
    C15 Fe1 C10 . . 120.7(3) ?
    C13 Fe1 C10 . . 122.2(3) ?
    C14 Fe1 C10 . . 105.1(3) ?
    C12 Fe1 C10 . . 159.6(3) ?
    C11 Fe1 C9 . . 68.3(3) ?
    C15 Fe1 C9 . . 157.1(3) ?
    C13 Fe1 C9 . . 108.2(3) ?
    C14 Fe1 C9 . . 121.6(3) ?
    C12 Fe1 C9 . . 125.1(3) ?
    C10 Fe1 C9 . . 40.6(2) ?
    C11 Fe1 C7 . . 40.3(2) ?
    C15 Fe1 C7 . . 122.2(3) ?
    C13 Fe1 C7 . . 161.1(3) ?
    C14 Fe1 C7 . . 157.1(3) ?
    C12 Fe1 C7 . . 125.2(2) ?
    C10 Fe1 C7 . . 68.2(2) ?
    C9 Fe1 C7 . . 68.4(2) ?
    C11 Fe1 C8 . . 68.0(2) ?
    C15 Fe1 C8 . . 159.8(2) ?
    C13 Fe1 C8 . . 124.7(3) ?
    C14 Fe1 C8 . . 159.0(3) ?
    C12 Fe1 C8 . . 110.8(2) ?
    C10 Fe1 C8 . . 68.0(3) ?
    C9 Fe1 C8 . . 40.4(2) ?
    C7 Fe1 C8 . . 40.8(2) ?
    C11 Fe1 C16 . . 122.4(3) ?
    C15 Fe1 C16 . . 40.0(2) ?
    C13 Fe1 C16 . . 67.9(2) ?
    C14 Fe1 C16 . . 68.1(3) ?
    C12 Fe1 C16 . . 40.3(2) ?
    C10 Fe1 C16 . . 157.1(3) ?
    C9 Fe1 C16 . . 161.6(3) ?
    C7 Fe1 C16 . . 109.0(2) ?
    C8 Fe1 C16 . . 125.8(2) ?
    C31 Fe2 C33 . . 67.8(3) ?
    C31 Fe2 C34 . . 126.4(3) ?
    C33 Fe2 C34 . . 155.6(2) ?
    C31 Fe2 C35 . . 107.9(3) ?
    C33 Fe2 C35 . . 162.1(3) ?
    C34 Fe2 C35 . . 40.8(3) ?
    C31 Fe2 C30 . . 40.7(2) ?
    C33 Fe2 C30 . . 68.2(3) ?
    C34 Fe2 C30 . . 108.4(3) ?
    C35 Fe2 C30 . . 120.8(3) ?
    C31 Fe2 C38 . . 163.9(3) ?
    C33 Fe2 C38 . . 120.7(3) ?
    C34 Fe2 C38 . . 40.6(3) ?
    C35 Fe2 C38 . . 68.2(3) ?
    C30 Fe2 C38 . . 126.7(3) ?
    C31 Fe2 C37 . . 153.5(3) ?
    C33 Fe2 C37 . . 107.9(3) ?
    C34 Fe2 C37 . . 68.4(3) ?
    C35 Fe2 C37 . . 67.6(3) ?
    C30 Fe2 C37 . . 164.3(3) ?
    C38 Fe2 C37 . . 41.0(3) ?
    C31 Fe2 C29 . . 68.6(2) ?
    C33 Fe2 C29 . . 40.9(2) ?
    C34 Fe2 C29 . . 120.6(3) ?
    C35 Fe2 C29 . . 155.6(3) ?
    C30 Fe2 C29 . . 40.8(2) ?
    C38 Fe2 C29 . . 108.1(2) ?
    C37 Fe2 C29 . . 126.4(3) ?
    C31 Fe2 C32 . . 39.8(2) ?
    C33 Fe2 C32 . . 40.5(2) ?
    C34 Fe2 C32 . . 162.6(3) ?
    C35 Fe2 C32 . . 125.2(3) ?
    C30 Fe2 C32 . . 67.8(3) ?
    C38 Fe2 C32 . . 155.2(3) ?
    C37 Fe2 C32 . . 119.8(3) ?
    C29 Fe2 C32 . . 68.5(2) ?
    C31 Fe2 C36 . . 119.4(3) ?
    C33 Fe2 C36 . . 126.3(3) ?
    C34 Fe2 C36 . . 67.6(3) ?
    C35 Fe2 C36 . . 39.2(3) ?
    C30 Fe2 C36 . . 154.0(3) ?
    C38 Fe2 C36 . . 68.2(3) ?
    C37 Fe2 C36 . . 40.6(3) ?
    C29 Fe2 C36 . . 163.9(3) ?
    C32 Fe2 C36 . . 107.8(3) ?
    C4 N1 N2 . . 112.9(5) ?
    C4 N1 C2 . . 129.0(6) ?
    N2 N1 C2 . . 118.1(6) ?
    C6 N2 N1 . . 102.8(5) ?
    C19 N3 N4 . . 113.1(5) ?
    C19 N3 C22 . . 128.3(5) ?
    N4 N3 C22 . . 118.5(6) ?
    C17 N4 N3 . . 103.1(5) ?
    N6 N5 C26 . . 111.8(5) ?
    N6 N5 C24 . . 119.0(5) ?
    C26 N5 C24 . . 129.1(5) ?
    C28 N6 N5 . . 104.2(5) ?
    C41 N7 N8 . . 111.7(5) ?
    C41 N7 C44 . . 130.1(6) ?
    N8 N7 C44 . . 118.3(6) ?
    C39 N8 N7 . . 104.0(5) ?
loop_
    _geom_torsion_atom_site_label_1
    _geom_torsion_atom_site_label_2
    _geom_torsion_atom_site_label_3
    _geom_torsion_atom_site_label_4
    _geom_torsion_site_symmetry_1
    _geom_torsion_site_symmetry_2
    _geom_torsion_site_symmetry_3
    _geom_torsion_site_symmetry_4
    _geom_torsion
    _geom_torsion_publ_flag
    N1 C4 C5 C6 . . . . 0.2(7) ?
    C3 C4 C5 C6 . . . . -178.9(6) ?
    C4 C5 C6 N2 . . . . -0.8(7) ?
    C4 C5 C6 C7 . . . . 179.3(6) ?
    N2 C6 C7 C11 . . . . -3.2(9) ?
    C5 C6 C7 C11 . . . . 176.6(6) ?
    N2 C6 C7 C8 . . . . 174.1(5) ?
    C5 C6 C7 C8 . . . . -6.1(10) ?
    N2 C6 C7 Fe1 . . . . 85.3(7) ?
    C5 C6 C7 Fe1 . . . . -94.8(7) ?
    C11 C7 C8 C9 . . . . -0.2(7) ?
    C6 C7 C8 C9 . . . . -178.0(5) ?
    Fe1 C7 C8 C9 . . . . -59.0(4) ?
    C11 C7 C8 Fe1 . . . . 58.8(4) ?
    C6 C7 C8 Fe1 . . . . -119.0(6) ?
    C7 C8 C9 C10 . . . . -0.5(7) ?
    Fe1 C8 C9 C10 . . . . -59.5(5) ?
    C7 C8 C9 Fe1 . . . . 59.0(4) ?
    C8 C9 C10 C11 . . . . 1.1(8) ?
    Fe1 C9 C10 C11 . . . . -58.7(5) ?
    C8 C9 C10 Fe1 . . . . 59.8(4) ?
    C8 C7 C11 C10 . . . . 0.9(7) ?
    C6 C7 C11 C10 . . . . 178.6(6) ?
    Fe1 C7 C11 C10 . . . . 60.3(5) ?
    C8 C7 C11 Fe1 . . . . -59.4(4) ?
    C6 C7 C11 Fe1 . . . . 118.3(6) ?
    C9 C10 C11 C7 . . . . -1.3(8) ?
    Fe1 C10 C11 C7 . . . . -60.6(4) ?
    C9 C10 C11 Fe1 . . . . 59.3(5) ?
    C16 C12 C13 C14 . . . . -0.5(7) ?
    Fe1 C12 C13 C14 . . . . 59.5(5) ?
    C16 C12 C13 Fe1 . . . . -60.0(4) ?
    C12 C13 C14 C15 . . . . -0.1(8) ?
    Fe1 C13 C14 C15 . . . . 59.6(5) ?
    C12 C13 C14 Fe1 . . . . -59.7(4) ?
    C13 C14 C15 C16 . . . . 0.7(8) ?
    Fe1 C14 C15 C16 . . . . 60.2(5) ?
    C13 C14 C15 Fe1 . . . . -59.6(5) ?
    C14 C15 C16 C12 . . . . -1.0(7) ?
    Fe1 C15 C16 C12 . . . . 58.6(4) ?
    C14 C15 C16 C17 . . . . 176.9(6) ?
    Fe1 C15 C16 C17 . . . . -123.5(6) ?
    C14 C15 C16 Fe1 . . . . -59.6(5) ?
    C13 C12 C16 C15 . . . . 1.0(7) ?
    Fe1 C12 C16 C15 . . . . -58.6(4) ?
    C13 C12 C16 C17 . . . . -177.0(5) ?
    Fe1 C12 C16 C17 . . . . 123.5(6) ?
    C13 C12 C16 Fe1 . . . . 59.6(4) ?
    C15 C16 C17 N4 . . . . -6.6(10) ?
    C12 C16 C17 N4 . . . . 170.9(6) ?
    Fe1 C16 C17 N4 . . . . -98.2(7) ?
    C15 C16 C17 C18 . . . . 177.7(6) ?
    C12 C16 C17 C18 . . . . -4.8(10) ?
    Fe1 C16 C17 C18 . . . . 86.1(8) ?
    N4 C17 C18 C19 . . . . 0.6(7) ?
    C16 C17 C18 C19 . . . . 176.6(6) ?
    C17 C18 C19 N3 . . . . -0.1(6) ?
    C17 C18 C19 C20 . . . . -178.8(6) ?
    N5 C26 C27 C28 . . . . -0.4(7) ?
    C25 C26 C27 C28 . . . . 179.4(6) ?
    C26 C27 C28 N6 . . . . 0.1(7) ?
    C26 C27 C28 C29 . . . . -179.0(6) ?
    N6 C28 C29 C33 . . . . -174.9(6) ?
    C27 C28 C29 C33 . . . . 4.2(10) ?
    N6 C28 C29 C30 . . . . 3.6(9) ?
    C27 C28 C29 C30 . . . . -177.3(6) ?
    N6 C28 C29 Fe2 . . . . -86.1(7) ?
    C27 C28 C29 Fe2 . . . . 92.9(7) ?
    C33 C29 C30 C31 . . . . 0.4(7) ?
    C28 C29 C30 C31 . . . . -178.4(5) ?
    Fe2 C29 C30 C31 . . . . -58.9(4) ?
    C33 C29 C30 Fe2 . . . . 59.2(4) ?
    C28 C29 C30 Fe2 . . . . -119.6(6) ?
    C29 C30 C31 C32 . . . . -1.1(7) ?
    Fe2 C30 C31 C32 . . . . -60.4(5) ?
    C29 C30 C31 Fe2 . . . . 59.3(4) ?
    C30 C31 C32 C33 . . . . 1.5(8) ?
    Fe2 C31 C32 C33 . . . . -58.5(5) ?
    C30 C31 C32 Fe2 . . . . 60.0(4) ?
    C31 C32 C33 C29 . . . . -1.3(8) ?
    Fe2 C32 C33 C29 . . . . -60.0(4) ?
    C31 C32 C33 Fe2 . . . . 58.7(5) ?
    C30 C29 C33 C32 . . . . 0.5(7) ?
    C28 C29 C33 C32 . . . . 179.3(6) ?
    Fe2 C29 C33 C32 . . . . 60.1(5) ?
    C30 C29 C33 Fe2 . . . . -59.5(4) ?
    C28 C29 C33 Fe2 . . . . 119.3(6) ?
    C38 C34 C35 C36 . . . . 0.1(8) ?
    Fe2 C34 C35 C36 . . . . 60.2(5) ?
    C38 C34 C35 Fe2 . . . . -60.1(5) ?
    C34 C35 C36 C37 . . . . -0.6(8) ?
    Fe2 C35 C36 C37 . . . . 58.6(5) ?
    C34 C35 C36 Fe2 . . . . -59.3(5) ?
    C35 C36 C37 C38 . . . . 0.9(8) ?
    Fe2 C36 C37 C38 . . . . 59.8(5) ?
    C35 C36 C37 Fe2 . . . . -58.8(5) ?
    C35 C34 C38 C37 . . . . 0.5(7) ?
    Fe2 C34 C38 C37 . . . . -59.4(5) ?
    C35 C34 C38 C39 . . . . -177.1(6) ?
    Fe2 C34 C38 C39 . . . . 123.1(6) ?
    C35 C34 C38 Fe2 . . . . 59.9(5) ?
    C36 C37 C38 C34 . . . . -0.9(8) ?
    Fe2 C37 C38 C34 . . . . 59.2(4) ?
    C36 C37 C38 C39 . . . . 176.8(6) ?
    Fe2 C37 C38 C39 . . . . -123.2(6) ?
    C36 C37 C38 Fe2 . . . . -60.1(5) ?
    C34 C38 C39 N8 . . . . 177.1(6) ?
    C37 C38 C39 N8 . . . . -0.1(10) ?
    Fe2 C38 C39 N8 . . . . -90.8(8) ?
    C34 C38 C39 C40 . . . . -1.7(11) ?
    C37 C38 C39 C40 . . . . -178.8(6) ?
    Fe2 C38 C39 C40 . . . . 90.5(8) ?
    N8 C39 C40 C41 . . . . -1.1(7) ?
    C38 C39 C40 C41 . . . . 177.7(6) ?
    C39 C40 C41 N7 . . . . 1.4(7) ?
    C39 C40 C41 C42 . . . . -177.6(6) ?
    C7 C11 Fe1 C15 . . . . -121.5(4) ?
    C10 C11 Fe1 C15 . . . . 118.9(4) ?
    C7 C11 Fe1 C13 . . . . 167.1(6) ?
    C10 C11 Fe1 C13 . . . . 47.6(9) ?
    C7 C11 Fe1 C14 . . . . -163.3(4) ?
    C10 C11 Fe1 C14 . . . . 77.2(5) ?
    C7 C11 Fe1 C12 . . . . -52.6(9) ?
    C10 C11 Fe1 C12 . . . . -172.1(7) ?
    C7 C11 Fe1 C10 . . . . 119.5(6) ?
    C7 C11 Fe1 C9 . . . . 81.8(4) ?
    C10 C11 Fe1 C9 . . . . -37.7(4) ?
    C10 C11 Fe1 C7 . . . . -119.5(6) ?
    C7 C11 Fe1 C8 . . . . 38.1(4) ?
    C10 C11 Fe1 C8 . . . . -81.4(4) ?
    C7 C11 Fe1 C16 . . . . -81.3(4) ?
    C10 C11 Fe1 C16 . . . . 159.2(4) ?
    C16 C15 Fe1 C11 . . . . 121.9(4) ?
    C14 C15 Fe1 C11 . . . . -118.7(4) ?
    C16 C15 Fe1 C13 . . . . -81.0(4) ?
    C14 C15 Fe1 C13 . . . . 38.3(4) ?
    C16 C15 Fe1 C14 . . . . -119.4(6) ?
    C16 C15 Fe1 C12 . . . . -37.3(4) ?
    C14 C15 Fe1 C12 . . . . 82.1(4) ?
    C16 C15 Fe1 C10 . . . . 163.5(4) ?
    C14 C15 Fe1 C10 . . . . -77.2(5) ?
    C16 C15 Fe1 C9 . . . . -166.5(6) ?
    C14 C15 Fe1 C9 . . . . -47.1(9) ?
    C16 C15 Fe1 C7 . . . . 81.3(4) ?
    C14 C15 Fe1 C7 . . . . -159.3(4) ?
    C16 C15 Fe1 C8 . . . . 52.9(9) ?
    C14 C15 Fe1 C8 . . . . 172.2(7) ?
    C14 C15 Fe1 C16 . . . . 119.4(6) ?
    C12 C13 Fe1 C11 . . . . 159.7(6) ?
    C14 C13 Fe1 C11 . . . . 40.6(9) ?
    C12 C13 Fe1 C15 . . . . 80.9(4) ?
    C14 C13 Fe1 C15 . . . . -38.3(4) ?
    C12 C13 Fe1 C14 . . . . 119.2(6) ?
    C14 C13 Fe1 C12 . . . . -119.2(6) ?
    C12 C13 Fe1 C10 . . . . -165.7(4) ?
    C14 C13 Fe1 C10 . . . . 75.2(5) ?
    C12 C13 Fe1 C9 . . . . -123.2(4) ?
    C14 C13 Fe1 C9 . . . . 117.6(4) ?
    C12 C13 Fe1 C7 . . . . -46.7(9) ?
    C14 C13 Fe1 C7 . . . . -165.9(7) ?
    C12 C13 Fe1 C8 . . . . -81.5(4) ?
    C14 C13 Fe1 C8 . . . . 159.3(4) ?
    C12 C13 Fe1 C16 . . . . 37.6(4) ?
    C14 C13 Fe1 C16 . . . . -81.6(4) ?
    C15 C14 Fe1 C11 . . . . 78.5(5) ?
    C13 C14 Fe1 C11 . . . . -163.2(4) ?
    C13 C14 Fe1 C15 . . . . 118.2(6) ?
    C15 C14 Fe1 C13 . . . . -118.2(6) ?
    C15 C14 Fe1 C12 . . . . -80.7(4) ?
    C13 C14 Fe1 C12 . . . . 37.5(4) ?
    C15 C14 Fe1 C10 . . . . 119.7(4) ?
    C13 C14 Fe1 C10 . . . . -122.1(4) ?
    C15 C14 Fe1 C9 . . . . 160.5(4) ?
    C13 C14 Fe1 C9 . . . . -81.3(5) ?
    C15 C14 Fe1 C7 . . . . 50.0(8) ?
    C13 C14 Fe1 C7 . . . . 168.3(5) ?
    C15 C14 Fe1 C8 . . . . -172.5(6) ?
    C13 C14 Fe1 C8 . . . . -54.3(9) ?
    C15 C14 Fe1 C16 . . . . -37.2(4) ?
    C13 C14 Fe1 C16 . . . . 81.1(4) ?
    C13 C12 Fe1 C11 . . . . -157.9(7) ?
    C16 C12 Fe1 C11 . . . . -38.8(9) ?
    C13 C12 Fe1 C15 . . . . -82.1(4) ?
    C16 C12 Fe1 C15 . . . . 37.0(3) ?
    C16 C12 Fe1 C13 . . . . 119.1(5) ?
    C13 C12 Fe1 C14 . . . . -37.9(4) ?
    C16 C12 Fe1 C14 . . . . 81.2(4) ?
    C13 C12 Fe1 C10 . . . . 37.0(9) ?
    C16 C12 Fe1 C10 . . . . 156.1(7) ?
    C13 C12 Fe1 C9 . . . . 76.3(5) ?
    C16 C12 Fe1 C9 . . . . -164.6(4) ?
    C13 C12 Fe1 C7 . . . . 163.2(4) ?
    C16 C12 Fe1 C7 . . . . -77.7(4) ?
    C13 C12 Fe1 C8 . . . . 119.6(4) ?
    C16 C12 Fe1 C8 . . . . -121.3(4) ?
    C13 C12 Fe1 C16 . . . . -119.1(5) ?
    C9 C10 Fe1 C11 . . . . -119.1(6) ?
    C11 C10 Fe1 C15 . . . . -78.3(5) ?
    C9 C10 Fe1 C15 . . . . 162.6(4) ?
    C11 C10 Fe1 C13 . . . . -160.5(4) ?
    C9 C10 Fe1 C13 . . . . 80.3(5) ?
    C11 C10 Fe1 C14 . . . . -119.6(4) ?
    C9 C10 Fe1 C14 . . . . 121.3(4) ?
    C11 C10 Fe1 C12 . . . . 172.0(7) ?
    C9 C10 Fe1 C12 . . . . 52.9(9) ?
    C11 C10 Fe1 C9 . . . . 119.1(6) ?
    C11 C10 Fe1 C7 . . . . 37.3(4) ?
    C9 C10 Fe1 C7 . . . . -81.9(4) ?
    C11 C10 Fe1 C8 . . . . 81.4(4) ?
    C9 C10 Fe1 C8 . . . . -37.8(4) ?
    C11 C10 Fe1 C16 . . . . -50.3(8) ?
    C9 C10 Fe1 C16 . . . . -169.4(5) ?
    C8 C9 Fe1 C11 . . . . -81.1(4) ?
    C10 C9 Fe1 C11 . . . . 37.8(4) ?
    C8 C9 Fe1 C15 . . . . -160.3(6) ?
    C10 C9 Fe1 C15 . . . . -41.4(8) ?
    C8 C9 Fe1 C13 . . . . 122.6(4) ?
    C10 C9 Fe1 C13 . . . . -118.6(4) ?
    C8 C9 Fe1 C14 . . . . 165.5(4) ?
    C10 C9 Fe1 C14 . . . . -75.7(5) ?
    C8 C9 Fe1 C12 . . . . 81.0(4) ?
    C10 C9 Fe1 C12 . . . . -160.1(4) ?
    C8 C9 Fe1 C10 . . . . -118.9(6) ?
    C8 C9 Fe1 C7 . . . . -37.6(4) ?
    C10 C9 Fe1 C7 . . . . 81.2(4) ?
    C10 C9 Fe1 C8 . . . . 118.9(6) ?
    C8 C9 Fe1 C16 . . . . 48.0(9) ?
    C10 C9 Fe1 C16 . . . . 166.9(7) ?
    C8 C7 Fe1 C11 . . . . 118.8(5) ?
    C6 C7 Fe1 C11 . . . . -121.3(7) ?
    C11 C7 Fe1 C15 . . . . 75.8(4) ?
    C8 C7 Fe1 C15 . . . . -165.4(4) ?
    C6 C7 Fe1 C15 . . . . -45.5(6) ?
    C11 C7 Fe1 C13 . . . . -164.7(7) ?
    C8 C7 Fe1 C13 . . . . -45.9(9) ?
    C6 C7 Fe1 C13 . . . . 74.0(10) ?
    C11 C7 Fe1 C14 . . . . 39.5(8) ?
    C8 C7 Fe1 C14 . . . . 158.2(6) ?
    C6 C7 Fe1 C14 . . . . -81.9(9) ?
    C11 C7 Fe1 C12 . . . . 160.0(4) ?
    C8 C7 Fe1 C12 . . . . -81.2(4) ?
    C6 C7 Fe1 C12 . . . . 38.7(7) ?
    C11 C7 Fe1 C10 . . . . -37.6(4) ?
    C8 C7 Fe1 C10 . . . . 81.2(4) ?
    C6 C7 Fe1 C10 . . . . -158.9(6) ?
    C11 C7 Fe1 C9 . . . . -81.4(4) ?
    C8 C7 Fe1 C9 . . . . 37.3(3) ?
    C6 C7 Fe1 C9 . . . . 157.2(6) ?
    C11 C7 Fe1 C8 . . . . -118.8(5) ?
    C6 C7 Fe1 C8 . . . . 119.9(7) ?
    C11 C7 Fe1 C16 . . . . 118.0(4) ?
    C8 C7 Fe1 C16 . . . . -123.2(4) ?
    C6 C7 Fe1 C16 . . . . -3.3(6) ?
    C9 C8 Fe1 C11 . . . . 81.9(4) ?
    C7 C8 Fe1 C11 . . . . -37.7(3) ?
    C9 C8 Fe1 C15 . . . . 157.7(7) ?
    C7 C8 Fe1 C15 . . . . 38.1(9) ?
    C9 C8 Fe1 C13 . . . . -76.9(4) ?
    C7 C8 Fe1 C13 . . . . 163.5(3) ?
    C9 C8 Fe1 C14 . . . . -36.6(9) ?
    C7 C8 Fe1 C14 . . . . -156.2(7) ?
    C9 C8 Fe1 C12 . . . . -120.2(4) ?
    C7 C8 Fe1 C12 . . . . 120.2(4) ?
    C9 C8 Fe1 C10 . . . . 37.9(4) ?
    C7 C8 Fe1 C10 . . . . -81.7(4) ?
    C7 C8 Fe1 C9 . . . . -119.6(5) ?
    C9 C8 Fe1 C7 . . . . 119.6(5) ?
    C9 C8 Fe1 C16 . . . . -163.1(4) ?
    C7 C8 Fe1 C16 . . . . 77.3(4) ?
    C15 C16 Fe1 C11 . . . . -75.3(4) ?
    C12 C16 Fe1 C11 . . . . 164.9(4) ?
    C17 C16 Fe1 C11 . . . . 45.3(7) ?
    C12 C16 Fe1 C15 . . . . -119.8(5) ?
    C17 C16 Fe1 C15 . . . . 120.6(8) ?
    C15 C16 Fe1 C13 . . . . 82.1(4) ?
    C12 C16 Fe1 C13 . . . . -37.7(4) ?
    C17 C16 Fe1 C13 . . . . -157.3(7) ?
    C15 C16 Fe1 C14 . . . . 37.9(4) ?
    C12 C16 Fe1 C14 . . . . -81.9(4) ?
    C17 C16 Fe1 C14 . . . . 158.5(7) ?
    C15 C16 Fe1 C12 . . . . 119.8(5) ?
    C17 C16 Fe1 C12 . . . . -119.6(7) ?
    C15 C16 Fe1 C10 . . . . -38.9(8) ?
    C12 C16 Fe1 C10 . . . . -158.7(6) ?
    C17 C16 Fe1 C10 . . . . 81.7(9) ?
    C15 C16 Fe1 C9 . . . . 163.3(7) ?
    C12 C16 Fe1 C9 . . . . 43.5(9) ?
    C17 C16 Fe1 C9 . . . . -76.1(10) ?
    C15 C16 Fe1 C7 . . . . -117.8(4) ?
    C12 C16 Fe1 C7 . . . . 122.3(4) ?
    C17 C16 Fe1 C7 . . . . 2.8(6) ?
    C15 C16 Fe1 C8 . . . . -160.2(4) ?
    C12 C16 Fe1 C8 . . . . 80.0(4) ?
    C17 C16 Fe1 C8 . . . . -39.6(7) ?
    C32 C31 Fe2 C33 . . . . 37.6(4) ?
    C30 C31 Fe2 C33 . . . . -81.8(4) ?
    C32 C31 Fe2 C34 . . . . -165.3(4) ?
    C30 C31 Fe2 C34 . . . . 75.3(5) ?
    C32 C31 Fe2 C35 . . . . -123.9(4) ?
    C30 C31 Fe2 C35 . . . . 116.7(4) ?
    C32 C31 Fe2 C30 . . . . 119.4(5) ?
    C32 C31 Fe2 C38 . . . . 162.9(8) ?
    C30 C31 Fe2 C38 . . . . 43.5(11) ?
    C32 C31 Fe2 C37 . . . . -48.3(8) ?
    C30 C31 Fe2 C37 . . . . -167.7(6) ?
    C32 C31 Fe2 C29 . . . . 81.7(4) ?
    C30 C31 Fe2 C29 . . . . -37.7(4) ?
    C30 C31 Fe2 C32 . . . . -119.4(5) ?
    C32 C31 Fe2 C36 . . . . -82.7(5) ?
    C30 C31 Fe2 C36 . . . . 157.9(5) ?
    C32 C33 Fe2 C31 . . . . -36.9(4) ?
    C29 C33 Fe2 C31 . . . . 82.4(4) ?
    C32 C33 Fe2 C34 . . . . -167.6(6) ?
    C29 C33 Fe2 C34 . . . . -48.3(8) ?
    C32 C33 Fe2 C35 . . . . 42.6(11) ?
    C29 C33 Fe2 C35 . . . . 161.9(8) ?
    C32 C33 Fe2 C30 . . . . -81.0(4) ?
    C29 C33 Fe2 C30 . . . . 38.4(3) ?
    C32 C33 Fe2 C38 . . . . 158.3(4) ?
    C29 C33 Fe2 C38 . . . . -82.3(4) ?
    C32 C33 Fe2 C37 . . . . 115.2(4) ?
    C29 C33 Fe2 C37 . . . . -125.4(4) ?
    C32 C33 Fe2 C29 . . . . -119.3(5) ?
    C29 C33 Fe2 C32 . . . . 119.3(5) ?
    C32 C33 Fe2 C36 . . . . 74.1(5) ?
    C29 C33 Fe2 C36 . . . . -166.6(4) ?
    C38 C34 Fe2 C31 . . . . -167.0(4) ?
    C35 C34 Fe2 C31 . . . . 74.4(6) ?
    C38 C34 Fe2 C33 . . . . -47.7(9) ?
    C35 C34 Fe2 C33 . . . . -166.3(6) ?
    C38 C34 Fe2 C35 . . . . 118.6(7) ?
    C38 C34 Fe2 C30 . . . . -125.3(4) ?
    C35 C34 Fe2 C30 . . . . 116.0(5) ?
    C35 C34 Fe2 C38 . . . . -118.6(7) ?
    C38 C34 Fe2 C37 . . . . 38.3(4) ?
    C35 C34 Fe2 C37 . . . . -80.3(5) ?
    C38 C34 Fe2 C29 . . . . -82.3(5) ?
    C35 C34 Fe2 C29 . . . . 159.1(4) ?
    C38 C34 Fe2 C32 . . . . 160.1(8) ?
    C35 C34 Fe2 C32 . . . . 41.5(12) ?
    C38 C34 Fe2 C36 . . . . 82.2(5) ?
    C35 C34 Fe2 C36 . . . . -36.4(4) ?
    C36 C35 Fe2 C31 . . . . 114.8(4) ?
    C34 C35 Fe2 C31 . . . . -125.4(5) ?
    C36 C35 Fe2 C33 . . . . 41.7(11) ?
    C34 C35 Fe2 C33 . . . . 161.5(8) ?
    C36 C35 Fe2 C34 . . . . -119.8(6) ?
    C36 C35 Fe2 C30 . . . . 157.5(4) ?
    C34 C35 Fe2 C30 . . . . -82.7(5) ?
    C36 C35 Fe2 C38 . . . . -81.8(5) ?
    C34 C35 Fe2 C38 . . . . 38.0(4) ?
    C36 C35 Fe2 C37 . . . . -37.3(4) ?
    C34 C35 Fe2 C37 . . . . 82.4(5) ?
    C36 C35 Fe2 C29 . . . . -167.7(5) ?
    C34 C35 Fe2 C29 . . . . -48.0(8) ?
    C36 C35 Fe2 C32 . . . . 74.3(5) ?
    C34 C35 Fe2 C32 . . . . -166.0(4) ?
    C34 C35 Fe2 C36 . . . . 119.8(6) ?
    C29 C30 Fe2 C31 . . . . -119.3(5) ?
    C31 C30 Fe2 C33 . . . . 80.9(4) ?
    C29 C30 Fe2 C33 . . . . -38.4(3) ?
    C31 C30 Fe2 C34 . . . . -124.8(4) ?
    C29 C30 Fe2 C34 . . . . 115.8(4) ?
    C31 C30 Fe2 C35 . . . . -81.8(5) ?
    C29 C30 Fe2 C35 . . . . 158.9(4) ?
    C31 C30 Fe2 C38 . . . . -166.3(4) ?
    C29 C30 Fe2 C38 . . . . 74.4(4) ?
    C31 C30 Fe2 C37 . . . . 159.5(10) ?
    C29 C30 Fe2 C37 . . . . 40.1(12) ?
    C31 C30 Fe2 C29 . . . . 119.3(5) ?
    C31 C30 Fe2 C32 . . . . 37.0(4) ?
    C29 C30 Fe2 C32 . . . . -82.3(4) ?
    C31 C30 Fe2 C36 . . . . -48.4(9) ?
    C29 C30 Fe2 C36 . . . . -167.7(7) ?
    C34 C38 Fe2 C31 . . . . 40.7(11) ?
    C37 C38 Fe2 C31 . . . . 159.4(8) ?
    C39 C38 Fe2 C31 . . . . -81.2(12) ?
    C34 C38 Fe2 C33 . . . . 159.2(4) ?
    C37 C38 Fe2 C33 . . . . -82.1(4) ?
    C39 C38 Fe2 C33 . . . . 37.2(8) ?
    C37 C38 Fe2 C34 . . . . 118.7(6) ?
    C39 C38 Fe2 C34 . . . . -121.9(9) ?
    C34 C38 Fe2 C35 . . . . -38.1(5) ?
    C37 C38 Fe2 C35 . . . . 80.5(5) ?
    C39 C38 Fe2 C35 . . . . -160.1(8) ?
    C34 C38 Fe2 C30 . . . . 74.8(5) ?
    C37 C38 Fe2 C30 . . . . -166.6(4) ?
    C39 C38 Fe2 C30 . . . . -47.2(8) ?
    C34 C38 Fe2 C37 . . . . -118.7(6) ?
    C39 C38 Fe2 C37 . . . . 119.4(8) ?
    C34 C38 Fe2 C29 . . . . 116.2(4) ?
    C37 C38 Fe2 C29 . . . . -125.1(4) ?
    C39 C38 Fe2 C29 . . . . -5.8(7) ?
    C34 C38 Fe2 C32 . . . . -166.0(6) ?
    C37 C38 Fe2 C32 . . . . -47.3(8) ?
    C39 C38 Fe2 C32 . . . . 72.1(10) ?
    C34 C38 Fe2 C36 . . . . -80.5(5) ?
    C37 C38 Fe2 C36 . . . . 38.1(5) ?
    C39 C38 Fe2 C36 . . . . 157.5(8) ?
    C36 C37 Fe2 C31 . . . . -49.2(9) ?
    C38 C37 Fe2 C31 . . . . -167.4(6) ?
    C36 C37 Fe2 C33 . . . . -125.4(5) ?
    C38 C37 Fe2 C33 . . . . 116.5(4) ?
    C36 C37 Fe2 C34 . . . . 80.3(5) ?
    C38 C37 Fe2 C34 . . . . -37.9(4) ?
    C36 C37 Fe2 C35 . . . . 36.2(5) ?
    C38 C37 Fe2 C35 . . . . -82.0(5) ?
    C36 C37 Fe2 C30 . . . . 161.6(10) ?
    C38 C37 Fe2 C30 . . . . 43.5(13) ?
    C36 C37 Fe2 C38 . . . . 118.2(7) ?
    C36 C37 Fe2 C29 . . . . -166.8(5) ?
    C38 C37 Fe2 C29 . . . . 75.0(5) ?
    C36 C37 Fe2 C32 . . . . -82.7(6) ?
    C38 C37 Fe2 C32 . . . . 159.2(4) ?
    C38 C37 Fe2 C36 . . . . -118.2(7) ?
    C33 C29 Fe2 C31 . . . . -80.4(4) ?
    C30 C29 Fe2 C31 . . . . 37.7(4) ?
    C28 C29 Fe2 C31 . . . . 159.0(6) ?
    C30 C29 Fe2 C33 . . . . 118.1(5) ?
    C28 C29 Fe2 C33 . . . . -120.6(6) ?
    C33 C29 Fe2 C34 . . . . 159.0(4) ?
    C30 C29 Fe2 C34 . . . . -82.9(4) ?
    C28 C29 Fe2 C34 . . . . 38.5(6) ?
    C33 C29 Fe2 C35 . . . . -166.7(6) ?
    C30 C29 Fe2 C35 . . . . -48.6(7) ?
    C28 C29 Fe2 C35 . . . . 72.8(8) ?
    C33 C29 Fe2 C30 . . . . -118.1(5) ?
    C28 C29 Fe2 C30 . . . . 121.4(7) ?
    C33 C29 Fe2 C38 . . . . 116.3(4) ?
    C30 C29 Fe2 C38 . . . . -125.6(4) ?
    C28 C29 Fe2 C38 . . . . -4.3(6) ?
    C33 C29 Fe2 C37 . . . . 74.4(5) ?
    C30 C29 Fe2 C37 . . . . -167.5(4) ?
    C28 C29 Fe2 C37 . . . . -46.1(6) ?
    C33 C29 Fe2 C32 . . . . -37.5(4) ?
    C30 C29 Fe2 C32 . . . . 80.6(4) ?
    C28 C29 Fe2 C32 . . . . -158.1(6) ?
    C33 C29 Fe2 C36 . . . . 42.3(11) ?
    C30 C29 Fe2 C36 . . . . 160.3(9) ?
    C28 C29 Fe2 C36 . . . . -78.3(11) ?
    C33 C32 Fe2 C31 . . . . 119.7(6) ?
    C31 C32 Fe2 C33 . . . . -119.7(6) ?
    C31 C32 Fe2 C34 . . . . 43.0(11) ?
    C33 C32 Fe2 C34 . . . . 162.8(9) ?
    C31 C32 Fe2 C35 . . . . 75.0(5) ?
    C33 C32 Fe2 C35 . . . . -165.3(4) ?
    C31 C32 Fe2 C30 . . . . -37.9(4) ?
    C33 C32 Fe2 C30 . . . . 81.9(4) ?
    C31 C32 Fe2 C38 . . . . -168.8(5) ?
    C33 C32 Fe2 C38 . . . . -49.1(8) ?
    C31 C32 Fe2 C37 . . . . 157.4(4) ?
    C33 C32 Fe2 C37 . . . . -82.9(4) ?
    C31 C32 Fe2 C29 . . . . -81.9(4) ?
    C33 C32 Fe2 C29 . . . . 37.8(4) ?
    C31 C32 Fe2 C36 . . . . 114.8(4) ?
    C33 C32 Fe2 C36 . . . . -125.5(4) ?
    C35 C36 Fe2 C31 . . . . -82.4(5) ?
    C37 C36 Fe2 C31 . . . . 157.2(5) ?
    C35 C36 Fe2 C33 . . . . -165.3(4) ?
    C37 C36 Fe2 C33 . . . . 74.3(6) ?
    C35 C36 Fe2 C34 . . . . 37.8(4) ?
    C37 C36 Fe2 C34 . . . . -82.5(5) ?
    C37 C36 Fe2 C35 . . . . -120.4(7) ?
    C35 C36 Fe2 C30 . . . . -48.4(9) ?
    C37 C36 Fe2 C30 . . . . -168.8(6) ?
    C35 C36 Fe2 C38 . . . . 81.8(5) ?
    C37 C36 Fe2 C38 . . . . -38.6(5) ?
    C35 C36 Fe2 C37 . . . . 120.4(7) ?
    C35 C36 Fe2 C29 . . . . 161.6(8) ?
    C37 C36 Fe2 C29 . . . . 41.2(12) ?
    C35 C36 Fe2 C32 . . . . -124.3(4) ?
    C37 C36 Fe2 C32 . . . . 115.4(5) ?
    C5 C4 N1 N2 . . . . 0.5(7) ?
    C3 C4 N1 N2 . . . . 179.6(5) ?
    C5 C4 N1 C2 . . . . -178.8(6) ?
    C3 C4 N1 C2 . . . . 0.3(10) ?
    O1 C2 N1 C4 . . . . 5.4(11) ?
    C1 C2 N1 C4 . . . . -173.7(6) ?
    O1 C2 N1 N2 . . . . -173.9(6) ?
    C1 C2 N1 N2 . . . . 7.0(8) ?
    C5 C6 N2 N1 . . . . 1.0(6) ?
    C7 C6 N2 N1 . . . . -179.1(5) ?
    C4 N1 N2 C6 . . . . -0.9(6) ?
    C2 N1 N2 C6 . . . . 178.4(5) ?
    C18 C19 N3 N4 . . . . -0.4(7) ?
    C20 C19 N3 N4 . . . . 178.3(5) ?
    C18 C19 N3 C22 . . . . -175.7(6) ?
    C20 C19 N3 C22 . . . . 3.1(10) ?
    O2 C22 N3 C19 . . . . -1.6(10) ?
    C21 C22 N3 C19 . . . . 178.2(6) ?
    O2 C22 N3 N4 . . . . -176.7(6) ?
    C21 C22 N3 N4 . . . . 3.1(9) ?
    C18 C17 N4 N3 . . . . -0.8(7) ?
    C16 C17 N4 N3 . . . . -177.1(5) ?
    C19 N3 N4 C17 . . . . 0.8(7) ?
    C22 N3 N4 C17 . . . . 176.6(5) ?
    C27 C26 N5 N6 . . . . 0.5(7) ?
    C25 C26 N5 N6 . . . . -179.2(5) ?
    C27 C26 N5 C24 . . . . 175.6(6) ?
    C25 C26 N5 C24 . . . . -4.1(10) ?
    O3 C24 N5 N6 . . . . -178.9(5) ?
    C23 C24 N5 N6 . . . . 0.5(8) ?
    O3 C24 N5 C26 . . . . 6.3(10) ?
    C23 C24 N5 C26 . . . . -174.3(6) ?
    C27 C28 N6 N5 . . . . 0.2(6) ?
    C29 C28 N6 N5 . . . . 179.4(5) ?
    C26 N5 N6 C28 . . . . -0.4(6) ?
    C24 N5 N6 C28 . . . . -176.1(5) ?
    C40 C41 N7 N8 . . . . -1.4(7) ?
    C42 C41 N7 N8 . . . . 177.7(6) ?
    C40 C41 N7 C44 . . . . 177.7(6) ?
    C42 C41 N7 C44 . . . . -3.2(10) ?
    O4 C44 N7 C41 . . . . -3.6(11) ?
    C43 C44 N7 C41 . . . . 178.0(6) ?
    O4 C44 N7 N8 . . . . 175.4(6) ?
    C43 C44 N7 N8 . . . . -3.0(9) ?
    C40 C39 N8 N7 . . . . 0.2(7) ?
    C38 C39 N8 N7 . . . . -178.7(5) ?
    C41 N7 N8 C39 . . . . 0.7(7) ?
    C44 N7 N8 C39 . . . . -178.5(5) ?
loop_
    _geom_hbond_atom_site_label_D
    _geom_hbond_atom_site_label_H
    _geom_hbond_atom_site_label_A
    _geom_hbond_site_symmetry_A
    _geom_hbond_distance_DH
    _geom_hbond_distance_HA
    _geom_hbond_distance_DA
    _geom_hbond_angle_DHA
    _geom_hbond_publ_flag
    C1 H1A O2 3_776 0.96 2.60 3.554(8) 175 n
    C10 H10 O1 1_455 0.93 2.57 3.490(8) 170 n
    C14 H14 O2 1_455 0.93 2.57 3.468(8) 164 n
    C43 H43A O3 2_756 0.96 2.46 3.383(9) 161 n
    C31 H31 O3 1_455 0.93 2.59 3.515(7) 172 n
    C36 H36 O4 1_455 0.93 2.44 3.326(8) 159 n
data_global
_journal_date_recd_electronic     2011-09-28
_journal_date_accepted     2011-10-11
_journal_name_full     'Acta Crystallographica, Section E'
_journal_year     2011
_journal_volume     67
_journal_issue     11
_journal_page_first     m1533
_journal_page_last     m1533
_journal_paper_category     QM
_journal_coeditor_code     NG5240
_publ_contact_author_name     'Yao-Cheng Shi'
_publ_contact_author_address
;
College of Chemistry and Chemical Engineering
Yangzhou University
Yangzhou 225002
People's Republic of China
;
_publ_contact_author_email     ycshi@yzu.edu.cn
_publ_contact_author_fax     '86-514-87857939'
_publ_contact_author_phone     '86-514-87857939'
_publ_section_title
;
1,1'-Bis(1-acetyl-5-methyl-1<i>H</i>-pyrazol-3-yl)ferrocene
;
loop_
    _publ_author_name
    _publ_author_address
    'Bei-Bei Zhu'
;
Department of Chemical Engineering
Nantong Vocational College
Nantong 226007
People's Republic of China
;
    'Yao-Cheng Shi'
;
College of Chemistry and Chemical Engineering
Yangzhou University
Yangzhou 225002
People's Republic of China
;
    'Wen-Bin Shen'
;
Analytical Center
China Pharmaceutical University
Nanjin 210009
People's Republic of China
;
    'Qian-Kun Li'
;
Hubei Research Institue of Geophysics Survey and Design
Wuhan 430056
People's Republic of China
;
