# Supplementary material for: 1,1′-Bis(1-acetyl-5-methyl-1H-pyrazol-3-yl)ferrocene
Source: Acta Crystallogr Sect E Struct Rep Online. 2011 Oct 12;67(Pt 11):m1533. doi: 10.1107/S1600536811041924 (PMC3246958; doi:10.1107/S1600536811041924)
Supplement: Supplementary file 2 [file e-67-m1533-Isup2.hkl]

# 
# h,k,l, Fc-squared, Fo-squared, sigma(Fo-squared) and status flag 
# 
data_I
_shelx_title ' S in P2(1)/n' 
_shelx_refln_list_code          4 
_shelx_F_calc_maximum      592.92 
_exptl_crystal_F_000      1792.00 
_reflns_d_resolution_high  0.8116 
 
loop_ 
 _symmetry_equiv_pos_as_xyz 
 'x, y, z' 
 '-x+1/2, y+1/2, -z+1/2' 
 '-x, -y, -z' 
 'x-1/2, -y-1/2, z-1/2' 
 
_cell_length_a    10.9021 
_cell_length_b    12.7992 
_cell_length_c    27.9421 
_cell_angle_alpha  90.000 
_cell_angle_beta   90.492 
_cell_angle_gamma  90.000 
 
_shelx_F_squared_multiplier     1.000 
 
loop_ 
 _refln_index_h 
 _refln_index_k 
 _refln_index_l 
 _refln_F_squared_calc 
 _refln_F_squared_meas 
 _refln_F_squared_sigma 
 _refln_observed_status 
   2   0   0        0.59      147.36     26.87 o 
   4   0   0    15992.58    15914.54    199.38 o 
   6   0   0       31.73       78.02     47.68 o 
   8   0   0     5530.18     5550.46    184.64 o 
  10   0   0        0.10       47.68    104.89 o 
  12   0   0     1595.40     1145.98    144.76 o 
   1   1   0     8301.74     7509.54     79.75 o 
   2   1   0        1.29      182.91     27.74 o 
   3   1   0     4962.12     4752.95     98.82 o 
   4   1   0      726.74      933.60     61.55 o 
   5   1   0     1082.28     1019.42     67.61 o 
   6   1   0        5.67      -47.68     48.54 o 
   7   1   0       23.30      -80.62     80.62 o 
   8   1   0      580.86      573.86     80.62 o 
   9   1   0       72.63      197.64     97.95 o 
  10   1   0       91.42      245.32    103.16 o 
  11   1   0      291.12      215.85    100.55 o 
  12   1   0     3746.39     4063.80    228.85 o 
  13   1   0        3.14     -134.36    134.36 o 
   0   2   0   351559.09   305550.78   2352.64 o 
   1   2   0    34418.73    36413.00    210.65 o 
   2   2   0       39.49       55.48     29.47 o 
   3   2   0     7665.99     7654.31    133.50 o 
   4   2   0     5276.67     4161.76    110.96 o 
   5   2   0     2298.80     2075.24     92.75 o 
   6   2   0       12.32      -14.74     50.28 o 
   7   2   0      961.75     1068.83     89.29 o 
   8   2   0     9315.21     9533.64    240.98 o 
   9   2   0     4175.75     4175.63    180.31 o 
  10   2   0        8.24      -13.87     88.42 o 
  11   2   0      203.00      201.11     91.02 o 
  12   2   0      732.48      948.34    134.36 o 
  13   2   0        5.16      138.70    119.63 o 
   1   3   0      143.65      109.22     36.41 o 
   2   3   0      617.68      612.86     48.54 o 
   3   3   0     1214.30     1367.03     68.48 o 
   4   3   0    13869.47    15022.55    215.85 o 
   5   3   0     1563.92     1798.72     87.55 o 
   6   3   0       95.78      129.16     61.55 o 
   7   3   0     3062.35     2457.53    124.83 o 
   8   3   0     1344.48     1016.82    102.29 o 
   9   3   0     1255.86     1093.10    117.89 o 
  10   3   0       14.63       56.35     97.95 o 
  11   3   0     3065.73     2957.70    185.51 o 
  12   3   0     1064.75     1171.12    140.43 o 
  13   3   0      228.04      339.81    142.16 o 
   0   4   0     1384.88     1244.80     61.55 o 
   1   4   0    24293.43    23893.92    232.32 o 
   2   4   0      384.41      330.27     45.08 o 
   3   4   0      220.94       78.88     45.94 o 
   4   4   0       61.10        3.47     55.48 o 
   5   4   0     6180.92     5859.06    158.63 o 
   6   4   0      124.59      188.11     49.41 o 
   7   4   0     2130.69     2285.02    125.69 o 
   8   4   0     1690.60     1912.28    126.56 o 
   9   4   0     3243.43     3561.03    174.24 o 
  10   4   0      100.63      110.96     99.69 o 
  11   4   0      174.43      279.13    104.02 o 
  12   4   0        8.92      137.83    119.63 o 
   1   5   0     1260.80     1114.77     70.22 o 
   2   5   0     1031.58     1028.09     69.35 o 
   3   5   0     2634.72     2590.16    103.16 o 
   4   5   0     5409.57     5839.12    157.77 o 
   5   5   0     1528.47     1529.99     96.22 o 
   6   5   0       59.00      155.17     62.41 o 
   7   5   0     2252.38     2460.99    132.63 o 
   8   5   0      122.34      266.12     84.95 o 
   9   5   0     2731.26     2572.82    164.70 o 
  10   5   0       49.83      225.38     98.82 o 
  11   5   0     1462.85     1684.29    165.57 o 
  12   5   0        7.88      182.91    108.36 o 
   0   6   0    12135.67    12551.16    206.31 o 
   1   6   0    14675.44    15079.77    229.72 o 
   2   6   0      106.73      163.84     54.61 o 
   3   6   0       11.20      -28.61     53.74 o 
   4   6   0      647.42      617.20     71.08 o 
   5   6   0     1097.74     1003.82     97.95 o 
   6   6   0     1028.39      963.07     97.09 o 
   7   6   0       29.44      170.77     74.55 o 
   8   6   0      192.78      559.12    102.29 o 
   9   6   0      518.73      616.33    122.23 o 
  10   6   0        0.95      188.11     89.29 o 
  11   6   0        6.55        0.00    115.29 o 
  12   6   0      143.79       30.34    116.16 o 
   1   7   0     4491.28     4715.68    151.70 o 
   2   7   0       51.44      121.36     59.81 o 
   3   7   0        5.31       86.69     52.88 o 
   4   7   0     1236.02     1288.14     92.75 o 
   5   7   0       81.34        5.20     74.55 o 
   6   7   0      268.83      350.21     87.55 o 
   7   7   0      398.90      629.33    101.42 o 
   8   7   0     1685.25     1322.82    135.23 o 
   9   7   0      470.22      459.43    110.96 o 
  10   7   0        6.82       68.48     95.35 o 
  11   7   0      218.30      132.63    112.69 o 
  12   7   0      135.35      293.00    119.63 o 
   0   8   0     3789.27     3580.97    137.83 o 
   1   8   0      285.44      351.08     72.82 o 
   2   8   0       11.06       37.27     60.68 o 
   3   8   0      296.60      448.16     73.68 o 
   4   8   0     4479.10     3944.18    164.70 o 
   5   8   0      137.67      195.04     75.42 o 
   6   8   0     1691.17     1429.44    137.83 o 
   7   8   0       40.15       68.48     93.62 o 
   8   8   0      718.90      904.99    129.16 o 
   9   8   0      335.15      414.36    100.55 o 
  10   8   0      129.61       91.02    104.02 o 
  11   8   0       12.68      160.37    133.50 o 
   1   9   0      174.90      164.70     79.75 o 
   2   9   0      470.68      419.56     93.62 o 
   3   9   0     1092.92     1201.46    107.49 o 
   4   9   0      662.63      773.23    110.09 o 
   5   9   0      501.41      475.04     96.22 o 
   6   9   0        3.32      103.16     79.75 o 
   7   9   0      662.35      520.11    121.36 o 
   8   9   0     1116.81     1150.31    135.23 o 
   9   9   0        1.67      -32.94     98.82 o 
  10   9   0        0.81      125.69    106.62 o 
  11   9   0       15.61      -49.41    111.82 o 
   0  10   0     6485.87     6773.59    217.58 o 
   1  10   0      120.91      203.71     78.02 o 
   2  10   0        8.12      113.56     84.08 o 
   3  10   0      514.87      367.55     99.69 o 
   4  10   0     4029.14     3822.82    175.97 o 
   5  10   0      731.19      816.58    120.49 o 
   6  10   0      101.70      187.24    100.55 o 
   7  10   0      105.47      225.38    105.76 o 
   8  10   0      888.17      888.52    141.30 o 
   9  10   0        0.35      -53.74    104.02 o 
  10  10   0       16.04      215.85    113.56 o 
   1  11   0        2.90      195.91     83.22 o 
   2  11   0      829.48      488.04    120.49 o 
   3  11   0       31.41      -19.94     91.89 o 
   4  11   0      236.30      202.84     95.35 o 
   5  11   0      819.20      796.64    120.49 o 
   6  11   0       62.89      171.64    106.62 o 
   7  11   0      353.32      113.56    124.83 o 
   8  11   0      455.07      694.35    122.23 o 
   9  11   0      136.76       80.62    140.43 o 
   0  12   0     1260.72     1596.74    145.63 o 
   1  12   0     1162.66     1265.60    143.03 o 
   2  12   0        6.49       96.22     96.22 o 
   3  12   0     1014.86      680.48    121.36 o 
   4  12   0      598.66      533.11    124.83 o 
   5  12   0      733.09      719.49    125.69 o 
   6  12   0       26.60     -102.29    102.29 o 
   7  12   0      104.41      -88.42    117.89 o 
   8  12   0      201.06      191.57    116.16 o 
   1  13   0       42.98       32.07    112.69 o 
   2  13   0        5.82      114.42     98.82 o 
   3  13   0      382.85      445.56    108.36 o 
   4  13   0       18.76      -82.35    105.76 o 
   5  13   0       19.90      191.57    101.42 o 
   6  13   0        0.93      -54.61    111.82 o 
   7  13   0      262.38      244.45    122.23 o 
   0  14   0        5.73      176.84     97.95 o 
   1  14   0      286.37      488.04    124.83 o 
   2  14   0       66.54      270.46    118.76 o 
   3  14   0      407.79      470.70    126.56 o 
   4  14   0        0.01        0.00    104.02 o 
   5  14   0      405.73      664.88    129.16 o 
   6  14   0       84.86       20.80    123.09 o 
   1  15   0        0.02     -121.36    122.23 o 
   2  15   0       84.31      108.36    130.03 o 
   3  15   0       75.17       70.22    121.36 o 
   4  15   0        0.04       62.41    119.63 o 
 -13   0   1      610.96      575.59    136.96 o 
 -11   0   1        6.25       23.41    110.96 o 
  -9   0   1       77.72       59.81     78.02 o 
  -7   0   1        0.23       26.01     63.28 o 
  -5   0   1    20496.93    23353.01    269.59 o 
  -3   0   1       45.09      174.24     34.67 o 
  -1   0   1    39095.00    38827.19    651.01 o 
   1   0   1        0.55       78.88     18.20 o 
   3   0   1    56296.30    62161.13    341.54 o 
   5   0   1        0.80       -8.67     43.34 o 
   7   0   1    15783.50    14730.42    266.12 o 
   9   0   1       87.45       60.68     86.69 o 
  11   0   1     2815.98     3144.94    180.31 o 
  13   0   1       10.91      -47.68    119.63 o 
 -13   1   1      329.21      476.77    139.56 o 
 -12   1   1        0.75       69.35    117.89 o 
 -11   1   1        1.00     -100.55    100.55 o 
 -10   1   1      338.90      478.50    117.89 o 
  -9   1   1    13286.54    13273.25    301.66 o 
  -8   1   1        3.22      -35.54     66.75 o 
  -7   1   1        0.36       -8.67     62.41 o 
  -6   1   1        3.12        3.47     52.01 o 
  -5   1   1     9226.47     8702.33    169.90 o 
  -4   1   1      740.26      538.32     49.41 o 
  -3   1   1       57.67      146.50     38.14 o 
  -2   1   1     4559.85     5141.30     84.95 o 
  -1   1   1       78.09      320.74     24.27 o 
   0   1   1     1989.27     1689.06     26.87 o 
   1   1   1      286.55      266.12     23.41 o 
   2   1   1     4149.30     4136.62     79.75 o 
   3   1   1     4364.41     4217.24     96.22 o 
   4   1   1      124.05      162.97     39.01 o 
   5   1   1        3.98       49.41     44.21 o 
   6   1   1      448.28      536.58     62.41 o 
   7   1   1    16013.09    17005.91    283.46 o 
   8   1   1      109.53      186.37     71.08 o 
   9   1   1       34.43      100.55     82.35 o 
  10   1   1      644.57      962.21    122.23 o 
  11   1   1      343.45      416.96    106.62 o 
  12   1   1       91.70      182.91    119.63 o 
  13   1   1       13.72      166.44    119.63 o 
 -13   2   1      448.77      503.64    131.76 o 
 -12   2   1      693.72      501.91    130.03 o 
 -11   2   1        0.99      -45.94     95.35 o 
 -10   2   1      110.60      265.26     94.49 o 
  -9   2   1      128.10      261.79     87.55 o 
  -8   2   1     1109.42     1041.96     97.95 o 
  -7   2   1       81.54       95.35     56.35 o 
  -6   2   1      249.45      242.72     58.95 o 
  -5   2   1     3985.52     4641.99    129.16 o 
  -4   2   1      881.95      957.87     62.41 o 
  -3   2   1        2.59       70.22     35.54 o 
  -2   2   1      981.14      908.46     54.61 o 
  -1   2   1    53796.69    45950.99    995.15 o 
   0   2   1    21692.07    20998.20    120.06 o 
   1   2   1      332.68      289.53     32.07 o 
   2   2   1     8534.29     9114.95    125.69 o 
   3   2   1    39083.71    43138.05    307.73 o 
   4   2   1      183.83      208.91     35.54 o 
   5   2   1        4.85      -21.67     39.88 o 
   6   2   1     1245.12     1301.15     90.15 o 
   7   2   1    14640.18    14438.29    271.32 o 
   8   2   1      991.01     1081.83     94.49 o 
   9   2   1       76.57      104.02     89.29 o 
  10   2   1       91.68      206.31     87.55 o 
  11   2   1     2116.08     2276.35    161.23 o 
  12   2   1     1426.78     1795.25    168.17 o 
  13   2   1        8.09       29.47     98.82 o 
 -13   3   1      152.55      158.63    140.43 o 
 -12   3   1      372.28      455.96    128.29 o 
 -11   3   1       28.22       88.42    105.76 o 
 -10   3   1     1208.52     1518.73    138.70 o 
  -9   3   1     3558.46     3711.00    178.57 o 
  -8   3   1       12.42      -15.60     68.48 o 
  -7   3   1       79.25       94.49     69.35 o 
  -6   3   1      383.26      313.80     58.95 o 
  -5   3   1     4497.57     4330.79    134.36 o 
  -4   3   1     4117.40     3744.80    116.16 o 
  -3   3   1      487.77      403.09     49.41 o 
  -2   3   1     5935.64     6135.58    115.29 o 
  -1   3   1    13629.05    13951.12    157.77 o 
   0   3   1    25495.40    25587.19    196.34 o 
   1   3   1      287.94      247.05     39.01 o 
   2   3   1       24.59       46.81     33.81 o 
   3   3   1     6679.55     6456.32    131.76 o 
   4   3   1      260.77      516.64     61.55 o 
   5   3   1       51.05      153.43     46.81 o 
   6   3   1       17.94       -4.33     50.28 o 
   7   3   1      589.92      792.30     76.28 o 
   8   3   1      784.09      660.54     96.22 o 
   9   3   1        7.04      260.92     80.62 o 
  10   3   1     1434.29     1030.69    128.29 o 
  11   3   1      168.09       79.75    100.55 o 
  12   3   1      161.43       80.62    127.43 o 
  13   3   1        4.40      -19.94    109.22 o 
 -12   4   1      677.84      750.69    149.97 o 
 -11   4   1        9.07      270.46    107.49 o 
 -10   4   1      616.70      612.86    123.96 o 
  -9   4   1        1.99      240.12     94.49 o 
  -8   4   1     1099.92     1132.98    102.29 o 
  -7   4   1        7.76       76.28     70.22 o 
  -6   4   1       47.24       44.21     56.35 o 
  -5   4   1     2365.90     2295.43    107.49 o 
  -4   4   1     4484.46     4768.56    133.50 o 
  -3   4   1     1265.97     1457.18     74.55 o 
  -2   4   1      216.66      257.46     40.74 o 
  -1   4   1    13779.38    13113.74    173.37 o 
   0   4   1      601.82      651.58     59.38 o 
   1   4   1      287.23      387.48     42.48 o 
   2   4   1    14228.38    12975.05    183.77 o 
   3   4   1     7095.15     8130.21    156.90 o 
   4   4   1    14994.36    15267.01    232.32 o 
   5   4   1      164.69      228.85     57.21 o 
   6   4   1     2104.65     1877.60    107.49 o 
   7   4   1     5326.45     4720.01    173.37 o 
   8   4   1     9454.70     8512.49    243.59 o 
   9   4   1        8.93       46.81     96.22 o 
  10   4   1      794.13     1054.96    135.23 o 
  11   4   1     1240.89     1284.68    138.70 o 
  12   4   1     1325.36     1273.41    167.30 o 
 -12   5   1      924.98      987.34    150.83 o 
 -11   5   1        0.85     -110.96    110.96 o 
 -10   5   1      985.81      963.07    136.10 o 
  -9   5   1       20.15       97.09     97.95 o 
  -8   5   1     2974.48     3063.46    166.44 o 
  -7   5   1        1.89       65.01     78.88 o 
  -6   5   1     3944.51     3502.95    147.36 o 
  -5   5   1       19.21       42.48     48.54 o 
  -4   5   1    11183.08    10215.86    205.44 o 
  -3   5   1      923.27     1047.16     71.08 o 
  -2   5   1       55.12      241.85     45.08 o 
  -1   5   1     2765.72     2727.98     95.35 o 
   0   5   1      298.00      265.14     33.37 o 
   1   5   1      229.44      255.72     47.68 o 
   2   5   1     7869.60     7768.73    161.23 o 
   3   5   1     2222.07     2315.36     97.95 o 
   4   5   1      388.73      512.31     69.35 o 
   5   5   1      273.77      157.77     67.61 o 
   6   5   1       87.28       39.01     65.88 o 
   7   5   1      655.30      690.01     89.29 o 
   8   5   1       88.22      268.72     86.69 o 
   9   5   1        5.91      147.36    102.29 o 
  10   5   1      509.85      409.15    115.29 o 
  11   5   1        0.73        8.67     96.22 o 
  12   5   1       44.93        0.00    128.29 o 
 -12   6   1      265.22      249.65    143.03 o 
 -11   6   1      271.01      397.02    117.89 o 
 -10   6   1      506.66      405.69    116.16 o 
  -9   6   1      116.94       65.88     95.35 o 
  -8   6   1     3068.31     2832.87    170.77 o 
  -7   6   1     1360.77     1278.61    119.63 o 
  -6   6   1        5.10      -72.82     72.82 o 
  -5   6   1      319.98      238.38     70.22 o 
  -4   6   1       44.09       13.00     63.28 o 
  -3   6   1     2246.96     2187.07    104.02 o 
  -2   6   1     1630.87     1448.51     87.55 o 
  -1   6   1      307.62      418.69     60.68 o 
   0   6   1        8.72       50.05     35.76 o 
   1   6   1     1082.43     1248.27     82.35 o 
   2   6   1      646.51      436.89     65.01 o 
   3   6   1     3662.94     3634.71    132.63 o 
   4   6   1     5890.58     5247.92    161.23 o 
   5   6   1      155.12      221.05     64.15 o 
   6   6   1      156.27      142.16     76.28 o 
   7   6   1     2495.03     2141.99    145.63 o 
   8   6   1    12157.34    10949.21    291.26 o 
   9   6   1       44.35       81.48    102.29 o 
  10   6   1     1446.69     1345.36    143.03 o 
  11   6   1      542.68      429.96    136.10 o 
  12   6   1      307.24      546.12    116.16 o 
 -12   7   1      574.44      708.22    143.03 o 
 -11   7   1       28.10      -63.28    110.09 o 
 -10   7   1      494.03      469.83    118.76 o 
  -9   7   1     1262.41     1552.53    147.36 o 
  -8   7   1     1524.51     1605.41    143.03 o 
  -7   7   1      394.26      340.67     93.62 o 
  -6   7   1     6072.01     5684.82    199.38 o 
  -5   7   1     4718.99     4058.60    167.30 o 
  -4   7   1     1263.88     1088.77    103.16 o 
  -3   7   1      503.53      447.30     73.68 o 
  -2   7   1       41.34       69.35     57.21 o 
  -1   7   1       73.09      101.42     60.68 o 
   0   7   1     1563.72     1451.98     94.49 o 
   1   7   1     3182.73     3193.48    127.43 o 
   2   7   1     9631.15     9630.73    208.91 o 
   3   7   1     2049.47     1770.11    108.36 o 
   4   7   1     1053.47      974.34     91.89 o 
   5   7   1      131.80      171.64     76.28 o 
   6   7   1      306.33      454.23     88.42 o 
   7   7   1       35.48      197.64     88.42 o 
   8   7   1       89.75      156.03    107.49 o 
   9   7   1      218.54      423.89    105.76 o 
  10   7   1       58.25       86.69     98.82 o 
  11   7   1       80.70      221.05    107.49 o 
  12   7   1      298.08      464.63    127.43 o 
 -11   8   1      374.53      426.49    142.16 o 
 -10   8   1      140.09      279.99    110.96 o 
  -9   8   1      366.60      304.27    119.63 o 
  -8   8   1      172.37      284.33    101.42 o 
  -7   8   1     1439.41     1323.68    143.03 o 
  -6   8   1       76.82       56.35     84.08 o 
  -5   8   1      630.68      709.09     98.82 o 
  -4   8   1      405.47      443.83     79.75 o 
  -3   8   1      157.33      187.24     73.68 o 
  -2   8   1       58.11      -72.82     72.82 o 
  -1   8   1     4032.20     4068.14    152.57 o 
   0   8   1      979.26     1035.51     65.58 o 
   1   8   1     1015.45      956.14     88.42 o 
   2   8   1       37.06       23.41     71.95 o 
   3   8   1     3398.90     3167.48    141.30 o 
   4   8   1      709.50      604.20     95.35 o 
   5   8   1     1028.34     1068.83    106.62 o 
   6   8   1      362.42      169.90     91.89 o 
   7   8   1     4991.19     4616.86    201.11 o 
   8   8   1     1956.91     1766.65    159.50 o 
   9   8   1      630.69      559.12    121.36 o 
  10   8   1       39.09       91.89    109.22 o 
  11   8   1     1276.50     1693.83    178.57 o 
 -11   9   1      110.14      156.90    116.16 o 
 -10   9   1        0.96       57.21    107.49 o 
  -9   9   1     1844.78     2144.59    171.64 o 
  -8   9   1      173.23      144.76    108.36 o 
  -7   9   1     1368.67     1205.79    125.69 o 
  -6   9   1      129.62      340.67     90.15 o 
  -5   9   1     3785.59     3729.20    175.97 o 
  -4   9   1        2.85      241.85     81.48 o 
  -3   9   1     2822.20     2548.55    143.90 o 
  -2   9   1       47.18       -5.20     79.75 o 
  -1   9   1     6073.94     6194.53    195.04 o 
   0   9   1      146.68       76.57     54.54 o 
   1   9   1      375.84      487.17     78.88 o 
   2   9   1     4282.91     3851.43    168.17 o 
   3   9   1     4192.96     3785.54    165.57 o 
   4   9   1        0.06      147.36     80.62 o 
   5   9   1        1.85      -35.54     83.22 o 
   6   9   1      471.82      474.17     98.82 o 
   7   9   1        1.66       29.47     99.69 o 
   8   9   1       69.69       32.94    116.16 o 
   9   9   1       10.35      -58.08    104.02 o 
  10   9   1       24.18      214.11    113.56 o 
  11   9   1        3.81       42.48    123.96 o 
 -10  10   1       74.50      224.51    121.36 o 
  -9  10   1       63.63      112.69    126.56 o 
  -8  10   1       46.75     -114.42    114.42 o 
  -7  10   1      980.66     1138.18    136.96 o 
  -6  10   1       69.91      -13.87     95.35 o 
  -5  10   1      147.29      347.61     85.82 o 
  -4  10   1      517.08      549.58    104.89 o 
  -3  10   1       41.63       49.41     87.55 o 
  -2  10   1     1552.36     1550.80    116.16 o 
  -1  10   1     1342.71     1321.08    122.23 o 
   0  10   1       70.96      147.63     87.12 o 
   1  10   1     1529.79     1741.51    127.43 o 
   2  10   1     2909.14     2919.56    155.17 o 
   3  10   1     2889.91     2955.10    161.23 o 
   4  10   1      365.55      379.68    111.82 o 
   5  10   1     1964.63     1795.25    138.70 o 
   6  10   1       92.86        7.80     98.82 o 
   7  10   1     2014.78     2195.74    174.24 o 
   8  10   1       26.54      123.09     97.09 o 
   9  10   1      218.57      285.19    109.22 o 
  10  10   1       18.95      -58.08    105.76 o 
  -9  11   1      924.23      865.12    162.10 o 
  -8  11   1       80.43      317.27    101.42 o 
  -7  11   1      114.56      121.36    107.49 o 
  -6  11   1      294.39      211.51    115.29 o 
  -5  11   1      702.64      855.58    128.29 o 
  -4  11   1      611.86      477.64    129.16 o 
  -3  11   1     1936.70     1798.72    143.90 o 
  -2  11   1      238.03      247.05    116.16 o 
  -1  11   1     2020.86     2434.12    157.77 o 
   0  11   1      214.71      234.88     70.72 o 
   1  11   1     1049.76      703.88    122.23 o 
   2  11   1      253.54      339.81     94.49 o 
   3  11   1     1350.81     1347.09    133.50 o 
   4  11   1      285.53      123.09    109.22 o 
   5  11   1      120.56       99.69    101.42 o 
   6  11   1      167.00      335.47     99.69 o 
   7  11   1       54.77        0.00    108.36 o 
   8  11   1      299.45      131.76    130.89 o 
   9  11   1       17.29       -9.54    106.62 o 
  -8  12   1       59.23      -38.14    132.63 o 
  -7  12   1        2.70        0.00    106.62 o 
  -6  12   1      199.96      274.79    110.96 o 
  -5  12   1        0.20      -39.88     95.35 o 
  -4  12   1       74.79      222.78     94.49 o 
  -3  12   1       14.42      -28.61     86.69 o 
  -2  12   1     1264.02     1386.96    149.10 o 
  -1  12   1      353.52      188.97    121.36 o 
   0  12   1       11.91       21.44     66.78 o 
   1  12   1      177.95      102.29     99.69 o 
   2  12   1     2579.20     2166.26    175.10 o 
   3  12   1     1044.18      727.29    135.23 o 
   4  12   1       78.63      319.00    100.55 o 
   5  12   1       27.73      100.55    102.29 o 
   6  12   1      550.38      657.07    111.82 o 
   7  12   1      326.67      557.39    119.63 o 
   8  12   1      162.75      212.38    120.49 o 
  -7  13   1       70.15       19.94    117.89 o 
  -6  13   1      206.15      115.29    126.56 o 
  -5  13   1      148.42      337.21    114.42 o 
  -4  13   1      683.52      592.93    123.09 o 
  -3  13   1       90.98      -87.55    104.02 o 
  -2  13   1       47.68      278.26     95.35 o 
  -1  13   1      156.24      161.23    106.62 o 
   0  13   1      673.83      664.60     92.87 o 
   1  13   1      262.19      427.36    108.36 o 
   2  13   1      318.14      467.23    107.49 o 
   3  13   1       24.45      151.70    100.55 o 
   4  13   1       81.85       96.22    115.29 o 
   5  13   1       10.32      173.37     97.95 o 
   6  13   1       17.98      -91.02    103.16 o 
   7  13   1        2.11       -9.54    112.69 o 
  -6  14   1        3.44      187.24    117.03 o 
  -5  14   1        3.25       29.47    115.29 o 
  -4  14   1        0.04      276.53    104.02 o 
  -3  14   1        1.67      175.10    110.96 o 
  -2  14   1      418.71      315.53    126.56 o 
  -1  14   1        0.72       79.75     98.82 o 
   0  14   1       25.58       19.65     70.60 o 
   1  14   1       16.72      -67.61    109.22 o 
   2  14   1      880.75      866.85    143.03 o 
   3  14   1        0.08     -105.76    105.76 o 
   4  14   1      246.62      343.27    107.49 o 
   5  14   1      156.76      248.79    124.83 o 
   6  14   1      148.37      281.73    129.16 o 
  -4  15   1      191.44      260.06    127.43 o 
  -3  15   1       11.51     -136.10    136.10 o 
  -2  15   1      201.03      295.60    128.29 o 
  -1  15   1       53.47      -19.07    116.16 o 
   0  15   1      206.00      296.29     81.81 o 
   1  15   1      139.51      245.32    115.29 o 
   2  15   1       73.61      -56.35    120.49 o 
   3  15   1        7.58      -77.15    117.89 o 
   4  15   1       21.49      -29.47    115.29 o 
 -12   0   2        8.47       26.01     96.22 o 
 -10   0   2     4750.69     4790.23    207.18 o 
  -8   0   2        5.32      -30.34     65.01 o 
  -6   0   2     1671.05     1165.92     85.82 o 
  -4   0   2       66.30      113.56     39.01 o 
  -2   0   2    84408.51    85521.06   1370.49 o 
   0   0   2       38.57      117.95     10.40 o 
   2   0   2      936.32     1265.60     46.81 o 
   4   0   2        0.97      107.49     35.54 o 
   6   0   2     2964.04     3242.90    123.96 o 
   8   0   2       22.56       11.27     66.75 o 
  10   0   2       15.07      127.43    102.29 o 
  12   0   2       15.33        0.00    108.36 o 
 -13   1   2       72.06     -129.16    129.16 o 
 -12   1   2       62.38     -107.49    107.49 o 
 -11   1   2        2.65      -38.14     98.82 o 
 -10   1   2     2788.64     3109.40    175.10 o 
  -9   1   2      173.56      323.34     86.69 o 
  -8   1   2       29.34      -73.68     73.68 o 
  -7   1   2      455.25      477.64     79.75 o 
  -6   1   2      110.13      247.92     54.61 o 
  -5   1   2     1729.90     2001.56     88.42 o 
  -4   1   2       49.71       58.08     35.54 o 
  -3   1   2      239.70      313.80     38.14 o 
  -2   1   2    55249.15    52721.97   1118.24 o 
  -1   1   2    11792.46    11450.25    103.16 o 
   0   1   2      106.24      120.91     13.17 o 
   1   1   2     1152.32     1109.57     37.27 o 
   2   1   2   124672.80   125137.95   1725.90 o 
   3   1   2     9707.97    10193.32    143.03 o 
   4   1   2       14.60       42.48     32.94 o 
   5   1   2      151.72      136.96     44.21 o 
   6   1   2       47.59      -11.27     53.74 o 
   7   1   2      802.37     1024.62     86.69 o 
   8   1   2       26.70       52.88     61.55 o 
   9   1   2      712.37      791.44    113.56 o 
  10   1   2    16432.36    15599.01    345.87 o 
  11   1   2      138.69      140.43    108.36 o 
  12   1   2       23.51      -34.67    115.29 o 
  13   1   2       49.07       88.42    133.50 o 
 -13   2   2      443.54      454.23    130.03 o 
 -12   2   2       22.06      141.30    107.49 o 
 -11   2   2      722.69      716.89    123.09 o 
 -10   2   2     4470.56     4399.28    201.11 o 
  -9   2   2    10928.18    10550.46    263.52 o 
  -8   2   2      202.78      375.35     75.42 o 
  -7   2   2     1039.30     1035.89     89.29 o 
  -6   2   2     1433.16     1218.79     86.69 o 
  -5   2   2        5.06      -15.60     44.21 o 
  -4   2   2       67.59       52.88     41.61 o 
  -3   2   2     2977.74     3613.04     93.62 o 
  -2   2   2    15656.10    16185.00    163.84 o 
  -1   2   2    14921.34    15367.56    142.16 o 
   0   2   2       26.55       18.64     18.07 o 
   1   2   2     2391.63     2428.05     61.55 o 
   2   2   2      198.22      318.13     39.01 o 
   3   2   2       46.32      151.70     39.88 o 
   4   2   2       10.61       77.15     37.27 o 
   5   2   2       41.62      105.76     46.81 o 
   6   2   2      508.04      598.99     74.55 o 
   7   2   2      887.42      910.20     89.29 o 
   8   2   2        0.10      397.02     79.75 o 
   9   2   2      788.38      722.95    107.49 o 
  10   2   2      203.52      305.13     90.15 o 
  11   2   2       87.80      109.22    101.42 o 
  12   2   2        9.12      191.57     97.09 o 
  13   2   2      153.54      278.26    123.09 o 
 -13   3   2        2.51       49.41    120.49 o 
 -12   3   2       65.95      319.87     99.69 o 
 -11   3   2      150.00      167.30    105.76 o 
 -10   3   2       55.37       84.95     90.15 o 
  -9   3   2      496.38      414.36    100.55 o 
  -8   3   2      646.25      623.27     99.69 o 
  -7   3   2       77.67      127.43     58.95 o 
  -6   3   2      793.10      910.20     84.95 o 
  -5   3   2      449.40      490.64     59.81 o 
  -4   3   2      409.45      563.45     54.61 o 
  -3   3   2     6517.03     6361.83    130.03 o 
  -2   3   2      893.39     1021.15     55.48 o 
  -1   3   2    20456.78    20014.76    189.84 o 
   0   3   2      149.90      183.90     26.05 o 
   1   3   2     8913.39     9192.97    131.76 o 
   2   3   2      158.87      217.58     38.14 o 
   3   3   2       56.93       50.28     39.01 o 
   4   3   2      189.80      212.38     48.54 o 
   5   3   2     2108.49     1888.87     97.09 o 
   6   3   2      424.88      260.92     67.61 o 
   7   3   2     2010.04     1517.86    111.82 o 
   8   3   2       47.54       39.88     78.88 o 
   9   3   2     5272.93     5544.39    207.18 o 
  10   3   2     4155.65     4207.70    206.31 o 
  11   3   2     1813.63     1794.38    162.10 o 
  12   3   2       34.09      189.84     97.95 o 
  13   3   2      190.75      159.50    126.56 o 
 -12   4   2       37.23      129.16    106.62 o 
 -11   4   2     1558.08     1626.22    158.63 o 
 -10   4   2     1327.91     1036.76    134.36 o 
  -9   4   2     9730.97     9453.03    265.26 o 
  -8   4   2      119.77      143.03     83.22 o 
  -7   4   2     3794.29     3473.48    148.23 o 
  -6   4   2      542.64      834.78     75.42 o 
  -5   4   2      659.67      699.55     75.42 o 
  -4   4   2     1686.97     1740.64     91.02 o 
  -3   4   2      953.50      989.08     65.88 o 
  -2   4   2     1901.82     1796.12     77.15 o 
  -1   4   2      295.23      345.01     44.21 o 
   0   4   2      128.82       65.26     28.50 o 
   1   4   2     4528.71     4173.03    104.02 o 
   2   4   2     5704.65     5195.05    120.49 o 
   3   4   2       56.66       49.41     45.08 o 
   4   4   2      384.41      409.15     65.88 o 
   5   4   2      137.39      196.78     59.81 o 
   6   4   2       11.18        8.67     61.55 o 
   7   4   2     4977.94     4518.04    173.37 o 
   8   4   2      288.27      327.67     91.02 o 
   9   4   2     2195.87     2303.23    161.23 o 
  10   4   2        2.40      -14.74     98.82 o 
  11   4   2     1686.96     1344.49    151.70 o 
  12   4   2        0.65      -26.87    106.62 o 
 -12   5   2        3.45      237.52    104.02 o 
 -11   5   2       27.08      110.96     91.02 o 
 -10   5   2       18.96      114.42     94.49 o 
  -9   5   2      126.04      116.16     88.42 o 
  -8   5   2      275.94      524.45     91.02 o 
  -7   5   2      215.54      146.50     82.35 o 
  -6   5   2        1.94      176.84     51.14 o 
  -5   5   2     1193.22     1132.98     91.89 o 
  -4   5   2       18.77      -10.40     52.01 o 
  -3   5   2     3751.89     3463.94    119.63 o 
  -2   5   2     8617.75     9179.97    171.64 o 
  -1   5   2     9034.87     8579.24    160.37 o 
   0   5   2     2510.60     2577.06     64.96 o 
   1   5   2     7738.18     7617.03    154.30 o 
   2   5   2      128.74      208.91     52.01 o 
   3   5   2     2672.41     2753.99    102.29 o 
   4   5   2      892.16      855.58     75.42 o 
   5   5   2     1862.04     1692.10    104.02 o 
   6   5   2      352.13      215.85     74.55 o 
   7   5   2      508.69      538.32     84.08 o 
   8   5   2      118.18      169.04     91.89 o 
   9   5   2     3911.43     4120.15    193.31 o 
  10   5   2      302.48      372.75    109.22 o 
  11   5   2      768.17      841.71    143.90 o 
  12   5   2       17.05      -27.74    117.03 o 
 -12   6   2       38.03      -47.68    117.89 o 
 -11   6   2     1219.87     1236.13    155.17 o 
 -10   6   2      230.61      283.46    120.49 o 
  -9   6   2     1115.72     1302.01    128.29 o 
  -8   6   2     1407.08     1510.92    132.63 o 
  -7   6   2     2968.43     2840.68    154.30 o 
  -6   6   2     1172.47     1019.42     97.09 o 
  -5   6   2     1233.97      916.26     85.82 o 
  -4   6   2       46.02       20.80     65.01 o 
  -3   6   2     1336.96     1364.43     91.89 o 
  -2   6   2      880.41      986.48     78.88 o 
  -1   6   2     1167.60     1038.49     78.02 o 
   0   6   2     1356.70     1373.76    122.23 o 
   1   6   2     4776.94     5130.03    142.16 o 
   2   6   2       80.72      333.74     60.68 o 
   3   6   2      610.03      945.74     73.68 o 
   4   6   2       47.49       46.81     58.08 o 
   5   6   2        0.42      -67.61     67.61 o 
   6   6   2     2381.83     2100.38    128.29 o 
   7   6   2     3230.84     3429.27    163.84 o 
   8   6   2      896.20      951.80    111.82 o 
   9   6   2      158.11      379.68    104.02 o 
  10   6   2       99.50        8.67    113.56 o 
  11   6   2     1096.07     1273.41    143.03 o 
  12   6   2       76.37      306.87    111.82 o 
 -12   7   2       49.47      -99.69    120.49 o 
 -11   7   2        4.84       -8.67    117.03 o 
 -10   7   2        0.42       59.81    109.22 o 
  -9   7   2      318.67      300.80    107.49 o 
  -8   7   2       58.69      138.70    104.02 o 
  -7   7   2        4.32       31.21     96.22 o 
  -6   7   2        4.54       96.22     77.15 o 
  -5   7   2     1729.31     1725.90    117.89 o 
  -4   7   2      500.63      450.76     69.35 o 
  -3   7   2       93.43      177.70     64.15 o 
  -2   7   2     9156.85     9005.73    201.11 o 
  -1   7   2     3375.27     3213.42    125.69 o 
   0   7   2       90.93      152.46     46.81 o 
   1   7   2     5607.18     5835.65    162.97 o 
   2   7   2      163.83      126.56     71.95 o 
   3   7   2      945.17      785.37     85.82 o 
   4   7   2        5.51      104.89     59.81 o 
   5   7   2     4024.16     3589.64    154.30 o 
   6   7   2     2641.90     2454.06    139.56 o 
   7   7   2       42.06       45.08     92.75 o 
   8   7   2      174.36      234.05     98.82 o 
   9   7   2      151.88      283.46    105.76 o 
  10   7   2      622.23      724.69    130.03 o 
  11   7   2      153.49      125.69    116.16 o 
  12   7   2      160.73      255.72    122.23 o 
 -11   8   2      232.85      277.39    123.09 o 
 -10   8   2      886.40      909.33    149.10 o 
  -9   8   2      114.73      213.25    110.09 o 
  -8   8   2      442.66      551.32    111.82 o 
  -7   8   2      531.26      407.42    104.02 o 
  -6   8   2     1447.40     1564.67    120.49 o 
  -5   8   2      402.88      421.29     84.08 o 
  -4   8   2      133.28       68.48     81.48 o 
  -3   8   2     1039.43     1038.49    100.55 o 
  -2   8   2     1823.59     1774.45    114.42 o 
  -1   8   2      494.39      700.42     85.82 o 
   0   8   2       87.44      137.83     42.29 o 
   1   8   2      304.93      273.93     75.42 o 
   2   8   2      123.64       37.27     66.75 o 
   3   8   2      715.15      779.30     87.55 o 
   4   8   2      390.97      524.45     73.68 o 
   5   8   2       17.26       74.55     66.75 o 
   6   8   2     1265.31     1285.54    120.49 o 
   7   8   2        1.00      131.76     97.95 o 
   8   8   2       29.21      136.96     98.82 o 
   9   8   2      222.76       91.89    110.09 o 
  10   8   2      608.92      672.68    119.63 o 
  11   8   2      181.78      202.84    127.43 o 
 -11   9   2        7.30      -10.40    119.63 o 
 -10   9   2      105.86      133.50    126.56 o 
  -9   9   2       91.76      245.32    106.62 o 
  -8   9   2       69.71      136.10     96.22 o 
  -7   9   2        3.06       81.48     84.08 o 
  -6   9   2     1239.57     1140.78    129.16 o 
  -5   9   2       77.03      403.09     78.02 o 
  -4   9   2      542.99      592.93     94.49 o 
  -3   9   2       90.78      182.91     82.35 o 
  -2   9   2     7410.39     7150.67    210.65 o 
  -1   9   2       63.85       71.95     81.48 o 
   0   9   2        4.58        7.07     51.39 o 
   1   9   2     2139.78     2159.33    129.16 o 
   2   9   2     2055.35     1872.40    123.96 o 
   3   9   2      525.28      626.73     95.35 o 
   4   9   2       11.22      -66.75     75.42 o 
   5   9   2       67.03      145.63     81.48 o 
   6   9   2     3043.78     3283.64    173.37 o 
   7   9   2       23.09       90.15     98.82 o 
   8   9   2       12.80      -22.54    101.42 o 
   9   9   2      113.00      294.73    108.36 o 
  10   9   2      717.18      674.41    154.30 o 
 -10  10   2      841.62     1077.50    146.50 o 
  -9  10   2        6.03       65.88    112.69 o 
  -8  10   2       33.40        8.67    108.36 o 
  -7  10   2        2.97     -105.76    105.76 o 
  -6  10   2     1957.47     2018.90    152.57 o 
  -5  10   2      292.22      520.11     99.69 o 
  -4  10   2      103.98      195.91     90.15 o 
  -3  10   2      975.68      950.07    119.63 o 
  -2  10   2      535.66      526.18    107.49 o 
  -1  10   2       44.32       46.81     82.35 o 
   0  10   2       82.53      133.21     59.15 o 
   1  10   2      193.13      296.46     89.29 o 
   2  10   2      155.32      404.82     90.15 o 
   3  10   2      427.04      415.22     97.95 o 
   4  10   2     1052.66     1053.23    118.76 o 
   5  10   2       20.65       20.80    100.55 o 
   6  10   2      108.66      247.05     89.29 o 
   7  10   2       15.80      162.10    116.16 o 
   8  10   2       31.65       35.54    102.29 o 
   9  10   2      143.34      181.17    102.29 o 
  10  10   2      262.52      436.03    124.83 o 
  -9  11   2        1.41     -114.42    118.76 o 
  -8  11   2        5.27      -17.34    111.82 o 
  -7  11   2      145.41      277.39    112.69 o 
  -6  11   2      563.35      510.58    115.29 o 
  -5  11   2        0.90      251.39     78.02 o 
  -4  11   2      182.35      158.63    112.69 o 
  -3  11   2       20.69      138.70    100.55 o 
  -2  11   2     2265.97     2329.23    156.90 o 
  -1  11   2      384.23      498.44     98.82 o 
   0  11   2      737.88      671.64     76.30 o 
   1  11   2      223.90      149.97     92.75 o 
   2  11   2     2826.99     2738.39    162.10 o 
   3  11   2        7.29       20.80    103.16 o 
   4  11   2       29.19      -68.48     89.29 o 
   5  11   2     1160.66     1248.27    135.23 o 
   6  11   2      892.42     1151.18    127.43 o 
   7  11   2      307.01      288.66    122.23 o 
   8  11   2       54.04      283.46    108.36 o 
   9  11   2        9.91      -66.75    111.82 o 
  -8  12   2        3.06       50.28     97.95 o 
  -7  12   2      108.43      347.61    105.76 o 
  -6  12   2      337.63      362.34    125.69 o 
  -5  12   2      676.57      459.43    130.03 o 
  -4  12   2      235.11      151.70    112.69 o 
  -3  12   2      105.23        7.80    108.36 o 
  -2  12   2       43.43      267.86     94.49 o 
  -1  12   2      925.77      824.38    130.03 o 
   0  12   2     1215.72     1166.68    151.27 o 
   1  12   2      350.60      677.01    107.49 o 
   2  12   2       30.75      118.76     88.42 o 
   3  12   2      205.12      -36.41    104.02 o 
   4  12   2       40.81      167.30    102.29 o 
   5  12   2      624.84      805.31    126.56 o 
   6  12   2       39.02       79.75    105.76 o 
   7  12   2        2.04      -71.08     94.49 o 
   8  12   2        0.03       60.68    118.76 o 
  -7  13   2       73.42      162.97    113.56 o 
  -6  13   2        8.60      124.83    116.16 o 
  -5  13   2       23.26       64.15    111.82 o 
  -4  13   2      110.92        8.67    115.29 o 
  -3  13   2      188.35      -71.95    108.36 o 
  -2  13   2       54.89        0.00     97.09 o 
  -1  13   2      311.18      234.05    110.09 o 
   0  13   2      303.00      255.53     77.59 o 
   1  13   2      526.10      542.65    112.69 o 
   2  13   2      241.97      395.28    103.16 o 
   3  13   2      141.95      118.76    108.36 o 
   4  13   2      349.63      437.76    114.42 o 
   5  13   2     1019.80     1007.28    143.90 o 
   6  13   2      127.51       86.69    123.96 o 
   7  13   2      359.23      449.90    128.29 o 
  -6  14   2        9.60       62.41    127.43 o 
  -5  14   2       67.22       39.88    120.49 o 
  -4  14   2       10.94       19.07    112.69 o 
  -3  14   2        0.61      101.42     97.95 o 
  -2  14   2        1.59      -68.48    108.36 o 
  -1  14   2      388.70      578.19    126.56 o 
   0  14   2       79.11      177.69     71.68 o 
   1  14   2       18.06       71.95     98.82 o 
   2  14   2        1.34       81.48    103.16 o 
   3  14   2       57.86      -61.55    110.09 o 
   4  14   2      255.08      393.55    119.63 o 
   5  14   2      164.64      119.63    117.03 o 
   6  14   2        0.35       20.80    126.56 o 
  -4  15   2       20.10       93.62    133.50 o 
  -3  15   2      194.49      171.64    128.29 o 
  -2  15   2       18.99       69.35    116.16 o 
  -1  15   2      182.16      282.59    128.29 o 
   0  15   2        0.71      -75.81     81.69 o 
   1  15   2      231.44      266.12    126.56 o 
   2  15   2       36.78       19.94    123.09 o 
   3  15   2      301.47      223.65    129.16 o 
   4  15   2        4.83      -59.81    111.82 o 
 -13   0   3       26.40       78.02    102.29 o 
 -11   0   3     1737.50     1870.67    153.43 o 
  -9   0   3        0.13      202.84     66.75 o 
  -7   0   3    12143.42    12345.71    241.85 o 
  -5   0   3      360.64      344.14     56.35 o 
  -3   0   3    47176.79    49994.85    310.33 o 
  -1   0   3      445.38      609.40     31.21 o 
   1   0   3    44636.81    44403.65    835.65 o 
   3   0   3      667.27      807.04     48.54 o 
   5   0   3    15192.65    15763.71    224.51 o 
   7   0   3       40.86       73.68     68.48 o 
   9   0   3     4820.82     4507.63    189.84 o 
  11   0   3       14.61        7.80    102.29 o 
  13   0   3       72.28      -28.61    120.49 o 
 -13   1   3        0.22     -134.36    134.36 o 
 -12   1   3       11.00       34.67    118.76 o 
 -11   1   3     2209.08     2252.95    169.04 o 
 -10   1   3       76.28      130.89     89.29 o 
  -9   1   3      330.93      367.55     88.42 o 
  -8   1   3       21.51       20.80     72.82 o 
  -7   1   3     1595.26     1588.07     99.69 o 
  -6   1   3      661.21      656.21     78.88 o 
  -5   1   3        4.07       68.48     44.21 o 
  -4   1   3       28.15      162.10     34.67 o 
  -3   1   3     1698.21     1992.03     69.35 o 
  -2   1   3      684.29      597.26     40.74 o 
  -1   1   3        0.48       67.61     23.41 o 
   0   1   3      321.31      260.84     28.17 o 
   1   1   3       94.86      199.38     26.01 o 
   2   1   3      574.76      689.15     43.34 o 
   3   1   3       92.67      165.57     32.07 o 
   4   1   3      502.65      457.70     53.74 o 
   5   1   3      443.11      304.27     54.61 o 
   6   1   3     2005.19     2323.16    104.89 o 
   7   1   3       21.98       97.09     69.35 o 
   8   1   3      420.43      587.73     85.82 o 
   9   1   3     8219.92     8086.87    242.72 o 
  10   1   3       49.39      266.12    110.09 o 
  11   1   3        1.55       65.88    103.16 o 
  12   1   3      183.66      345.01    110.09 o 
  13   1   3     1165.63      676.14    158.63 o 
 -13   2   3        2.25      188.11    126.56 o 
 -12   2   3       34.09      -78.02    118.76 o 
 -11   2   3     1183.53     1285.54    141.30 o 
 -10   2   3      146.29      261.79     97.95 o 
  -9   2   3      433.11      445.56    100.55 o 
  -8   2   3     3129.51     3219.49    146.50 o 
  -7   2   3     7457.21     7449.73    194.17 o 
  -6   2   3     4161.57     4394.94    139.56 o 
  -5   2   3       67.63      186.37     47.68 o 
  -4   2   3     3600.23     3497.75    104.89 o 
  -3   2   3    15354.60    16018.57    189.84 o 
  -2   2   3     4136.54     4465.16     91.89 o 
  -1   2   3     1377.21     1527.39     52.88 o 
   0   2   3    25311.24    25364.36    630.64 o 
   1   2   3    27359.25    28424.96    199.38 o 
   2   2   3     3464.43     4043.00     89.29 o 
   3   2   3      233.96      235.78     45.08 o 
   4   2   3     1209.28     1230.06     69.35 o 
   5   2   3     7059.12     7124.66    162.97 o 
   6   2   3       17.13       28.61     51.14 o 
   7   2   3        2.43       71.08     64.15 o 
   8   2   3      625.89      759.36     84.08 o 
   9   2   3      473.96      753.29     91.02 o 
  10   2   3      710.46      605.93    112.69 o 
  11   2   3       29.52       97.09     85.82 o 
  12   2   3       83.90      114.42    108.36 o 
  13   2   3       14.03      129.16    115.29 o 
 -13   3   3        1.03     -128.29    128.29 o 
 -12   3   3      387.97      319.87    130.89 o 
 -11   3   3      581.70      731.62    123.96 o 
 -10   3   3       29.36      120.49     90.15 o 
  -9   3   3        2.55      131.76     97.09 o 
  -8   3   3      591.26      662.28     91.02 o 
  -7   3   3     2133.73     2058.77    123.96 o 
  -6   3   3       68.41       49.41     61.55 o 
  -5   3   3      181.08      348.47     58.08 o 
  -4   3   3      403.83      527.91     62.41 o 
  -3   3   3      850.68      866.85     57.21 o 
  -2   3   3     2506.24     2844.14     84.95 o 
  -1   3   3      668.93      678.75     51.14 o 
   0   3   3      647.68      717.97     59.81 o 
   1   3   3      449.85      628.47     48.54 o 
   2   3   3     5051.06     5390.09    110.96 o 
   3   3   3      905.66      965.67     58.95 o 
   4   3   3     5866.12     5833.92    140.43 o 
   5   3   3       42.89       91.02     46.81 o 
   6   3   3      190.31      253.99     60.68 o 
   7   3   3        3.69       -9.54     62.41 o 
   8   3   3     2618.03     2579.75    143.90 o 
   9   3   3     9552.55     9034.34    266.99 o 
  10   3   3      520.38      716.89    100.55 o 
  11   3   3       79.60      -39.01    102.29 o 
  12   3   3     1144.93      967.41    145.63 o 
  13   3   3      625.67      777.57    137.83 o 
 -12   4   3      256.15      295.60    120.49 o 
 -11   4   3      291.54      223.65    122.23 o 
 -10   4   3     1076.62      962.21    130.89 o 
  -9   4   3      876.27      942.27    122.23 o 
  -8   4   3     2576.18     2389.91    137.83 o 
  -7   4   3      507.62      638.87     74.55 o 
  -6   4   3     3809.40     3405.00    138.70 o 
  -5   4   3      656.30      487.17     73.68 o 
  -4   4   3     2543.30     2331.83    102.29 o 
  -3   4   3        4.00       -5.20     39.88 o 
  -2   4   3     5939.35     5704.76    124.83 o 
  -1   4   3       31.51      106.62     36.41 o 
   0   4   3     5019.46     4897.23     88.42 o 
   1   4   3     6402.22     6725.91    130.89 o 
   2   4   3     7636.65     7305.83    142.16 o 
   3   4   3       60.26        8.67     43.34 o 
   4   4   3     5547.55     5285.20    141.30 o 
   5   4   3     2412.43     2239.95    108.36 o 
   6   4   3      502.50      445.56     65.88 o 
   7   4   3      412.65      370.15     81.48 o 
   8   4   3      959.55      839.11    110.96 o 
   9   4   3      147.50      253.12    102.29 o 
  10   4   3      351.69      146.50    103.16 o 
  11   4   3       28.09      249.65     98.82 o 
  12   4   3       11.88      211.51    104.89 o 
 -12   5   3      667.45      826.11    136.96 o 
 -11   5   3        8.91      153.43    104.89 o 
 -10   5   3      903.95      963.94    135.23 o 
  -9   5   3       14.14      136.96     90.15 o 
  -8   5   3     3129.65     2691.58    151.70 o 
  -7   5   3     2379.44     2254.68    138.70 o 
  -6   5   3      760.15      559.99     75.42 o 
  -5   5   3      234.11      190.71     66.75 o 
  -4   5   3     1134.70     1403.43     85.82 o 
  -3   5   3     3092.56     3319.18    111.82 o 
  -2   5   3      799.49      768.03     66.75 o 
  -1   5   3      220.30      265.26     48.54 o 
   0   5   3     1555.18     1673.52     57.01 o 
   1   5   3       14.53       31.21     43.34 o 
   2   5   3       67.97      109.22     47.68 o 
   3   5   3      821.04      902.39     69.35 o 
   4   5   3     5687.18     4830.10    148.23 o 
   5   5   3     1929.42     1839.46    106.62 o 
   6   5   3     2413.43     2153.26    122.23 o 
   7   5   3      528.70      381.42     88.42 o 
   8   5   3     3673.58     3576.63    173.37 o 
   9   5   3      503.48      492.37    110.96 o 
  10   5   3     1582.55     1286.41    153.43 o 
  11   5   3       11.43      187.24     91.02 o 
  12   5   3     1316.66     1308.95    151.70 o 
 -12   6   3      120.10       58.95    113.56 o 
 -11   6   3       15.29      134.36    110.96 o 
 -10   6   3      760.97      507.98    116.16 o 
  -9   6   3       32.32       -6.93     91.89 o 
  -8   6   3     2378.56     2522.54    160.37 o 
  -7   6   3       52.74      117.03     76.28 o 
  -6   6   3     3063.08     2695.91    141.30 o 
  -5   6   3      224.71      172.50     78.02 o 
  -4   6   3     5194.55     5044.21    159.50 o 
  -3   6   3      941.36      863.39     75.42 o 
  -2   6   3     6181.34     5381.42    148.23 o 
  -1   6   3       17.05       -3.47     44.21 o 
   0   6   3     2072.13     2034.88     84.95 o 
   1   6   3     1089.20      989.08     70.22 o 
   2   6   3     2456.78     2363.04    102.29 o 
   3   6   3      755.41      883.32     78.88 o 
   4   6   3     2759.62     2584.95    117.03 o 
   5   6   3      362.03      314.67     75.42 o 
   6   6   3     1594.56     1660.89    111.82 o 
   7   6   3      496.43      491.51     97.09 o 
   8   6   3       12.82      114.42    104.02 o 
   9   6   3       31.23       82.35     91.89 o 
  10   6   3       54.18      108.36    108.36 o 
  11   6   3       33.01      185.51    110.09 o 
  12   6   3       29.56        0.00    108.36 o 
 -11   7   3       95.52      122.23    113.56 o 
 -10   7   3      384.35      494.97    121.36 o 
  -9   7   3        2.70      247.05     84.95 o 
  -8   7   3     1184.06      723.82    129.16 o 
  -7   7   3       77.65        6.07    101.42 o 
  -6   7   3      295.12      233.18     92.75 o 
  -5   7   3       37.99       61.55     64.15 o 
  -4   7   3      209.03      221.05     70.22 o 
  -3   7   3     2530.66     2654.30    125.69 o 
  -2   7   3       50.23      126.56     52.88 o 
  -1   7   3       76.39      188.11     52.01 o 
   0   7   3       24.23       73.13     38.56 o 
   1   7   3      513.61      599.86     77.15 o 
   2   7   3      257.72      332.00     71.95 o 
   3   7   3      722.90      627.60     77.15 o 
   4   7   3      391.09      452.50     76.28 o 
   5   7   3      892.54     1028.09    102.29 o 
   6   7   3     1198.00     1147.71    108.36 o 
   7   7   3      806.06      759.36    119.63 o 
   8   7   3     1876.86     1564.67    149.97 o 
   9   7   3     1813.26     1948.68    152.57 o 
  10   7   3      511.09      315.53    136.10 o 
  11   7   3       15.48       48.54    116.16 o 
 -11   8   3      169.53       19.94    124.83 o 
 -10   8   3      237.15      162.10    101.42 o 
  -9   8   3      106.20      -15.60    104.89 o 
  -8   8   3     1202.22     1289.01    145.63 o 
  -7   8   3     2760.98     2838.08    176.84 o 
  -6   8   3      929.02      880.72    103.16 o 
  -5   8   3        0.14       17.34     79.75 o 
  -4   8   3     1086.37     1080.10    100.55 o 
  -3   8   3     4694.50     3917.31    159.50 o 
  -2   8   3      604.92      659.67     83.22 o 
  -1   8   3       24.23        0.00     56.35 o 
   0   8   3     1779.87     1474.05     95.35 o 
   1   8   3     5729.14     5971.75    179.44 o 
   2   8   3     1247.65     1433.77    104.89 o 
   3   8   3      588.90      381.42     86.69 o 
   4   8   3      581.45      420.42     84.95 o 
   5   8   3     1247.23     1084.43    113.56 o 
   6   8   3      151.50      195.04     91.89 o 
   7   8   3      769.52      865.99    111.82 o 
   8   8   3      140.72      427.36    107.49 o 
   9   8   3        4.14      -15.60     91.89 o 
  10   8   3        5.07     -107.49    107.49 o 
  11   8   3        7.25      -38.14    115.29 o 
 -10   9   3        4.68     -100.55    117.03 o 
  -9   9   3       32.37     -104.02    104.02 o 
  -8   9   3      127.25      200.24    111.82 o 
  -7   9   3       90.11       14.74     97.95 o 
  -6   9   3      161.73      149.10     89.29 o 
  -5   9   3      286.37      201.11     89.29 o 
  -4   9   3      299.04      194.17     97.09 o 
  -3   9   3       50.18       99.69     86.69 o 
  -2   9   3      100.20      159.50     84.08 o 
  -1   9   3      165.38       36.41     85.82 o 
   0   9   3       82.83      198.91     51.77 o 
   1   9   3       49.66      -58.95     76.28 o 
   2   9   3      243.74      196.78     84.08 o 
   3   9   3      155.42      149.97     85.82 o 
   4   9   3       14.99       94.49     71.95 o 
   5   9   3     2277.06     1948.68    143.90 o 
   6   9   3       45.49      143.90     91.02 o 
   7   9   3       52.95      -27.74     94.49 o 
   8   9   3      292.76      204.58    108.36 o 
   9   9   3      920.30      751.56    143.90 o 
  10   9   3       23.47     -117.03    117.03 o 
 -10  10   3        0.01      202.84    123.09 o 
  -9  10   3        0.04      -26.87    101.42 o 
  -8  10   3       29.04       95.35    103.16 o 
  -7  10   3     1903.99     1836.86    156.03 o 
  -6  10   3       28.04        7.80     94.49 o 
  -5  10   3       81.75      228.85     84.08 o 
  -4  10   3      760.02      776.70    107.49 o 
  -3  10   3     1041.97     1018.55    123.09 o 
  -2  10   3       87.11      173.37     84.08 o 
  -1  10   3      381.43      385.75     96.22 o 
   0  10   3       50.09      162.01     54.84 o 
   1  10   3     6021.65     5989.95    211.51 o 
   2  10   3       12.70       65.88     86.69 o 
   3  10   3      921.96     1106.10    109.22 o 
   4  10   3      601.18      635.40     92.75 o 
   5  10   3     2088.02     1800.45    137.83 o 
   6  10   3      252.25      254.85     97.95 o 
   7  10   3      585.39      623.27    123.09 o 
   8  10   3        3.04       -7.80    108.36 o 
   9  10   3      189.25      228.85    123.96 o 
  10  10   3        2.93      -19.07    123.09 o 
  -9  11   3       13.29      120.49    115.29 o 
  -8  11   3        0.63       -8.67    110.09 o 
  -7  11   3      130.91      398.75    109.22 o 
  -6  11   3       97.69      227.12     96.22 o 
  -5  11   3      144.02      213.25     96.22 o 
  -4  11   3      220.47      375.35    104.02 o 
  -3  11   3      138.14      207.18     96.22 o 
  -2  11   3       35.93      221.05     93.62 o 
  -1  11   3      205.94      341.54     96.22 o 
   0  11   3       63.38      -21.59    138.70 o 
   1  11   3        9.08       91.89     80.62 o 
   2  11   3      100.96       13.00     98.82 o 
   3  11   3      169.44      269.59    106.62 o 
   4  11   3      390.71      419.56    107.49 o 
   5  11   3     1558.47     1601.08    141.30 o 
   6  11   3        0.15      138.70     93.62 o 
   7  11   3        7.87        0.00    101.42 o 
   8  11   3      216.01      169.90    119.63 o 
   9  11   3      484.33      580.79    144.76 o 
  -8  12   3      376.46      501.04    139.56 o 
  -7  12   3      455.04      206.31    135.23 o 
  -6  12   3      146.57      229.72    106.62 o 
  -5  12   3       17.96       58.95    100.55 o 
  -4  12   3      995.91     1067.96    139.56 o 
  -3  12   3      235.31      275.66    116.16 o 
  -2  12   3      244.94      327.67    106.62 o 
  -1  12   3      149.77      102.29    106.62 o 
   0  12   3      712.91      875.68    149.53 o 
   1  12   3      734.25      578.19    122.23 o 
   2  12   3      179.72      327.67    105.76 o 
   3  12   3       72.31      137.83    101.42 o 
   4  12   3       14.61        0.00     96.22 o 
   5  12   3      253.68      117.89    123.96 o 
   6  12   3      290.47      240.12    120.49 o 
   7  12   3        3.52     -107.49    109.22 o 
   8  12   3        8.10      -57.21    117.03 o 
  -7  13   3       48.84       19.94    125.69 o 
  -6  13   3      371.24      414.36    131.76 o 
  -5  13   3       83.03     -112.69    116.16 o 
  -4  13   3        6.90      157.77    100.55 o 
  -3  13   3       14.96     -104.89    104.89 o 
  -2  13   3      166.78      362.34    105.76 o 
  -1  13   3        0.22       65.01    119.63 o 
   0  13   3       13.58      106.12     72.82 o 
   1  13   3       87.61      138.70     95.35 o 
   2  13   3       34.89       16.47     95.35 o 
   3  13   3       72.57       67.61     97.95 o 
   4  13   3      110.18      246.19    104.89 o 
   5  13   3      115.93      156.03    124.83 o 
   6  13   3      114.04      -27.74    122.23 o 
   7  13   3       37.48     -116.16    116.16 o 
  -6  14   3      266.60      177.70    124.83 o 
  -5  14   3        2.01       90.15    121.36 o 
  -4  14   3      225.40      172.50    126.56 o 
  -3  14   3       12.98       46.81    110.96 o 
  -2  14   3      259.73      479.37    118.76 o 
  -1  14   3        6.50      195.91    104.02 o 
   0  14   3      491.45      467.78    104.89 o 
   1  14   3       26.40      153.43    100.55 o 
   2  14   3      260.68      283.46    123.09 o 
   3  14   3       24.89       93.62    109.22 o 
   4  14   3       59.17       77.15    109.22 o 
   5  14   3        0.73       19.94    105.76 o 
   6  14   3      183.23      336.34    118.76 o 
  -3  15   3        5.19       -9.54    118.76 o 
  -2  15   3        4.92      178.57    105.76 o 
  -1  15   3      113.64      136.96    116.16 o 
   0  15   3      121.66      144.35    118.76 o 
   1  15   3       17.07      -93.62    113.56 o 
   2  15   3       56.01      -66.75    118.76 o 
   3  15   3       42.93       61.55    117.89 o 
 -12   0   4     1134.29     1323.68    147.36 o 
 -10   0   4      152.92      220.18     94.49 o 
  -8   0   4       12.99       36.41     66.75 o 
  -6   0   4      407.67      487.17     70.22 o 
  -4   0   4     6729.78     6583.74    134.36 o 
  -2   0   4      607.42      596.39     39.01 o 
   0   0   4    15532.97    17992.27     91.64 o 
   2   0   4       14.52       23.41     30.34 o 
   4   0   4    14804.92    14777.24    199.38 o 
   6   0   4       92.16      160.37     53.74 o 
   8   0   4     7652.33     7200.94    206.31 o 
  10   0   4        8.77      165.57     87.55 o 
  12   0   4     2806.31     2967.24    196.78 o 
 -13   1   4      349.06      266.12    130.89 o 
 -12   1   4     1590.13     1455.45    153.43 o 
 -11   1   4      301.40      282.59    124.83 o 
 -10   1   4       17.69       41.61     92.75 o 
  -9   1   4      251.84      340.67     87.55 o 
  -8   1   4     6448.68     6512.66    200.24 o 
  -7   1   4      777.23      922.33     83.22 o 
  -6   1   4      104.62      165.57     58.95 o 
  -5   1   4        2.26       22.54     52.88 o 
  -4   1   4    15360.00    14590.86    197.64 o 
  -3   1   4     1604.18     1635.75     65.88 o 
  -2   1   4       50.46      107.49     32.94 o 
  -1   1   4     4115.07     4281.38     75.42 o 
   0   1   4    16631.45    18011.90     97.46 o 
   1   1   4     8954.29     8909.51    105.76 o 
   2   1   4        7.34        6.07     31.21 o 
   3   1   4     2008.95     2055.31     76.28 o 
   4   1   4     3547.52     3667.65    104.89 o 
   5   1   4      585.22      731.62     70.22 o 
   6   1   4       50.01      112.69     59.81 o 
   7   1   4       89.30      149.97     60.68 o 
   8   1   4       73.41      217.58     71.08 o 
   9   1   4      666.15      655.34     97.95 o 
  10   1   4        5.34      -60.68    105.76 o 
  11   1   4       47.12      160.37     98.82 o 
  12   1   4      781.45     1001.21    142.16 o 
  13   1   4        3.93       51.14    120.49 o 
 -13   2   4      258.11       79.75    131.76 o 
 -12   2   4      138.16      213.25    123.09 o 
 -11   2   4       61.41      142.16     92.75 o 
 -10   2   4       33.78       76.28     96.22 o 
  -9   2   4     3683.00     3177.01    159.50 o 
  -8   2   4     1530.98     1394.77    113.56 o 
  -7   2   4        0.04       96.22     59.81 o 
  -6   2   4       43.68      180.31     52.01 o 
  -5   2   4     2890.13     2694.18    112.69 o 
  -4   2   4      181.87      214.98     43.34 o 
  -3   2   4      156.58      149.97     40.74 o 
  -2   2   4      321.10      296.46     40.74 o 
  -1   2   4        5.90       33.81     28.61 o 
   0   2   4    25949.73    25538.69    330.70 o 
   1   2   4     2035.22     2527.74     67.61 o 
   2   2   4      351.07      267.86     39.01 o 
   3   2   4     4335.84     4269.25    104.89 o 
   4   2   4    12819.35    13119.81    195.91 o 
   5   2   4     4229.37     4164.36    134.36 o 
   6   2   4       22.49      -35.54     56.35 o 
   7   2   4     2495.96     2521.67    123.09 o 
   8   2   4     5204.25     5010.41    182.04 o 
   9   2   4     3182.14     3175.28    160.37 o 
  10   2   4       73.62       28.61    100.55 o 
  11   2   4      301.18      294.73    110.96 o 
  12   2   4     1177.65     1171.98    144.76 o 
  13   2   4        8.45       78.02    124.83 o 
 -13   3   4      849.00      735.09    142.16 o 
 -12   3   4      781.19      534.85    143.03 o 
 -11   3   4     1274.41     1284.68    139.56 o 
 -10   3   4      341.17      262.66    100.55 o 
  -9   3   4      795.90      835.65    115.29 o 
  -8   3   4     5975.73     5952.68    198.51 o 
  -7   3   4     1590.69     1760.58    109.22 o 
  -6   3   4      638.60      681.35     84.95 o 
  -5   3   4     4658.27     4500.70    138.70 o 
  -4   3   4    10225.53    10789.71    187.24 o 
  -3   3   4     2411.15     2298.89     85.82 o 
  -2   3   4      774.50      925.80     57.21 o 
  -1   3   4     6654.43     7229.55    119.63 o 
   0   3   4      925.01      943.18     74.12 o 
   1   3   4     5978.62     6130.38    113.56 o 
   2   3   4       12.56       76.28     32.94 o 
   3   3   4      150.74      220.18     45.08 o 
   4   3   4      245.53      231.45     52.88 o 
   5   3   4       33.69      120.49     51.14 o 
   6   3   4      385.34      433.43     65.01 o 
   7   3   4       19.97      139.56     61.55 o 
   8   3   4      262.21      228.85     91.89 o 
   9   3   4     2031.63     2105.58    148.23 o 
  10   3   4       59.62       89.29     89.29 o 
  11   3   4      106.24      262.66    106.62 o 
  12   3   4      375.27      400.49    121.36 o 
  13   3   4       91.51      307.73    118.76 o 
 -12   4   4       37.15        9.54    113.56 o 
 -11   4   4      381.96      107.49    127.43 o 
 -10   4   4       75.54      192.44    104.89 o 
  -9   4   4     1257.97     1069.70    120.49 o 
  -8   4   4        7.37      266.12     80.62 o 
  -7   4   4      151.68      126.56     63.28 o 
  -6   4   4      241.09      381.42     70.22 o 
  -5   4   4     1428.37     1194.52     83.22 o 
  -4   4   4     1276.90     1323.68     84.95 o 
  -3   4   4     2130.50     2125.52     88.42 o 
  -2   4   4       83.94      150.83     35.54 o 
  -1   4   4     3746.75     3465.68     98.82 o 
   0   4   4      197.78      230.83     35.11 o 
   1   4   4     3378.63     3213.42     96.22 o 
   2   4   4        6.48       54.61     41.61 o 
   3   4   4    10921.59    10318.14    182.91 o 
   4   4   4      327.51      410.89     63.28 o 
   5   4   4     3730.38     3676.32    130.89 o 
   6   4   4      246.57      165.57     74.55 o 
   7   4   4     6439.98     6265.61    195.91 o 
   8   4   4       25.16      120.49     78.88 o 
   9   4   4     2905.68     2897.02    164.70 o 
  10   4   4      231.88       46.81    109.22 o 
  11   4   4     1473.75     1485.79    149.97 o 
  12   4   4       23.66     -106.62    106.62 o 
 -12   5   4       11.82       57.21    111.82 o 
 -11   5   4      921.02      667.48    130.89 o 
 -10   5   4       27.28      130.89     93.62 o 
  -9   5   4      875.60     1076.63    112.69 o 
  -8   5   4     1656.56     1629.68    129.16 o 
  -7   5   4     3204.29     3320.91    156.90 o 
  -6   5   4        2.97      149.10     58.95 o 
  -5   5   4     6594.14     5995.15    174.24 o 
  -4   5   4      278.01      316.40     65.01 o 
  -3   5   4     7368.10     6978.16    161.23 o 
  -2   5   4      397.61      600.73     61.55 o 
  -1   5   4     4717.97     4607.32    123.96 o 
   0   5   4     2518.18     2239.18    112.26 o 
   1   5   4     2774.46     2862.35    101.42 o 
   2   5   4      857.74      832.18     66.75 o 
   3   5   4      502.02      357.14     64.15 o 
   4   5   4       82.97      201.11     58.95 o 
   5   5   4       16.88      -57.21     57.21 o 
   6   5   4       31.17       65.01     71.08 o 
   7   5   4      424.16      332.00     85.82 o 
   8   5   4     1188.89     1241.33    120.49 o 
   9   5   4        1.03      201.11     94.49 o 
  10   5   4       23.64      -22.54     94.49 o 
  11   5   4      350.51      567.79    119.63 o 
  12   5   4       83.79       70.22    117.89 o 
 -12   6   4      178.67      585.13    116.16 o 
 -11   6   4       24.75       89.29    110.96 o 
 -10   6   4      129.50      379.68    104.02 o 
  -9   6   4        1.38       79.75     88.42 o 
  -8   6   4     2652.60     2340.50    153.43 o 
  -7   6   4      464.60      619.80    103.16 o 
  -6   6   4      829.13      781.90     93.62 o 
  -5   6   4      684.21      620.67     79.75 o 
  -4   6   4      179.19      253.99     66.75 o 
  -3   6   4     1183.78     1227.46     87.55 o 
  -2   6   4      136.91      184.64     58.08 o 
  -1   6   4     1060.21     1030.69     77.15 o 
   0   6   4     3842.66     3884.69     87.04 o 
   1   6   4     2224.60     2141.13     99.69 o 
   2   6   4     2135.28     2326.63    107.49 o 
   3   6   4     3568.12     3547.16    131.76 o 
   4   6   4     3331.63     2988.91    129.16 o 
   5   6   4     3675.11     3137.14    139.56 o 
   6   6   4        0.60       58.95     71.95 o 
   7   6   4     1953.77     1985.09    142.16 o 
   8   6   4     4478.09     4251.91    200.24 o 
   9   6   4      705.41      505.38    117.03 o 
  10   6   4        6.79      -63.28    106.62 o 
  11   6   4      683.95      364.94    136.96 o 
  12   6   4       77.39      134.36    119.63 o 
 -11   7   4      693.32      745.49    143.03 o 
 -10   7   4        1.30       68.48    103.16 o 
  -9   7   4     1558.50     1183.25    149.10 o 
  -8   7   4      169.26      188.11    115.29 o 
  -7   7   4     2222.47     2101.25    141.30 o 
  -6   7   4      122.08      308.60     82.35 o 
  -5   7   4     2757.22     2435.86    135.23 o 
  -4   7   4     1852.20     1727.64    114.42 o 
  -3   7   4     1882.66     1885.40    107.49 o 
  -2   7   4      374.76      530.51     78.88 o 
  -1   7   4     1442.88     1431.17     94.49 o 
   0   7   4     1066.90     1039.82     60.25 o 
   1   7   4     2596.78     2681.17    117.89 o 
   2   7   4     1722.12     1580.27     99.69 o 
   3   7   4     1524.84     1458.91    101.42 o 
   4   7   4     1012.81      903.26     95.35 o 
   5   7   4       70.62      253.12     76.28 o 
   6   7   4       23.53       52.88     77.15 o 
   7   7   4      276.80      329.40     95.35 o 
   8   7   4     1294.57     1375.69    145.63 o 
   9   7   4       33.37        7.80     96.22 o 
  10   7   4       20.64      105.76    101.42 o 
  11   7   4      194.28       97.95    125.69 o 
 -11   8   4      147.05       49.41    125.69 o 
 -10   8   4       46.59     -112.69    117.89 o 
  -9   8   4       85.99       65.88    101.42 o 
  -8   8   4      842.30      687.41    124.83 o 
  -7   8   4      767.99      817.44    106.62 o 
  -6   8   4      252.63      111.82     96.22 o 
  -5   8   4        0.79      -44.21     78.02 o 
  -4   8   4     1127.34      936.20    100.55 o 
  -3   8   4      609.76      593.79     88.42 o 
  -2   8   4       10.45       42.48     67.61 o 
  -1   8   4      117.19      214.11     65.88 o 
   0   8   4     3767.80     3870.76    103.89 o 
   1   8   4     2036.09     2214.81    116.16 o 
   2   8   4      805.03      692.62     90.15 o 
   3   8   4      848.30      614.60     83.22 o 
   4   8   4     4069.27     4260.58    167.30 o 
   5   8   4      932.28      864.25    102.29 o 
   6   8   4        5.05      202.84     74.55 o 
   7   8   4       50.31      -92.75     92.75 o 
   8   8   4     4642.01     4304.79    208.91 o 
   9   8   4       87.79      117.89    111.82 o 
  10   8   4        0.04       18.20    107.49 o 
  11   8   4       83.10       71.08    125.69 o 
 -10   9   4        9.88      -91.89    110.96 o 
  -9   9   4      139.72      306.00    112.69 o 
  -8   9   4     1173.73      906.73    146.50 o 
  -7   9   4     1060.77      899.79    118.76 o 
  -6   9   4       36.79       54.61     88.42 o 
  -5   9   4       35.28       69.35     91.02 o 
  -4   9   4     5634.47     4852.64    185.51 o 
  -3   9   4        1.07      111.82     78.88 o 
  -2   9   4        7.56       91.02     74.55 o 
  -1   9   4       10.41      140.43     70.22 o 
   0   9   4     3660.27     3277.75    105.70 o 
   1   9   4       84.93      141.30     64.15 o 
   2   9   4      198.39      225.38     79.75 o 
   3   9   4       52.48       61.55     84.95 o 
   4   9   4      447.78      517.51     84.08 o 
   5   9   4       55.09      114.42     88.42 o 
   6   9   4       27.35       69.35     85.82 o 
   7   9   4        9.26       74.55     89.29 o 
   8   9   4      140.02      163.84    103.16 o 
   9   9   4       38.16      196.78    102.29 o 
  10   9   4       13.11       39.01    119.63 o 
 -10  10   4        7.64      -29.47    120.49 o 
  -9  10   4       15.68      271.32     99.69 o 
  -8  10   4        0.21       43.34     98.82 o 
  -7  10   4      225.34      400.49     97.09 o 
  -6  10   4       27.32      -21.67     91.02 o 
  -5  10   4      545.51      591.19     97.95 o 
  -4  10   4     1949.98     1597.61    143.03 o 
  -3  10   4      856.99      779.30    116.16 o 
  -2  10   4        1.61      -74.55     79.75 o 
  -1  10   4        3.11      -39.01     83.22 o 
   0  10   4     2610.45     2769.73    106.35 o 
   1  10   4      303.19      411.75     92.75 o 
   2  10   4      422.97      367.55     90.15 o 
   3  10   4       92.31       62.41     84.95 o 
   4  10   4      977.81      862.52    118.76 o 
   5  10   4        1.30       34.67    101.42 o 
   6  10   4        0.05        0.00     86.69 o 
   7  10   4      510.93      591.19    120.49 o 
   8  10   4     1361.30     1712.03    160.37 o 
   9  10   4       26.55       47.68    104.02 o 
  10  10   4        7.75      176.84    110.09 o 
  -9  11   4      176.86      170.77    122.23 o 
  -8  11   4      730.44      502.77    136.96 o 
  -7  11   4       75.49      199.38    108.36 o 
  -6  11   4        5.95      130.03     98.82 o 
  -5  11   4      236.35      160.37    113.56 o 
  -4  11   4     2079.31     2144.59    163.84 o 
  -3  11   4     2013.36     1561.20    150.83 o 
  -2  11   4        9.02      -19.07     90.15 o 
  -1  11   4      800.98      737.69    121.36 o 
   0  11   4      890.36     1051.35     85.14 o 
   1  11   4      462.75      606.80    104.89 o 
   2  11   4        6.84      -19.07     86.69 o 
   3  11   4      689.60      661.41    117.03 o 
   4  11   4       11.48      -20.80     91.89 o 
   5  11   4       39.42      -58.08     97.09 o 
   6  11   4       20.92        7.80     85.82 o 
   7  11   4        4.83      -25.14     94.49 o 
   8  11   4       19.21      141.30    107.49 o 
   9  11   4      129.15      193.31    109.22 o 
  -8  12   4        3.93       39.88    114.42 o 
  -7  12   4       16.00       46.81    104.89 o 
  -6  12   4       49.16      -98.82     98.82 o 
  -5  12   4      630.17      569.52    131.76 o 
  -4  12   4       52.79       71.95    100.55 o 
  -3  12   4      239.30      461.17     96.22 o 
  -2  12   4       66.81      111.82     97.95 o 
  -1  12   4      539.57      889.39    121.36 o 
   0  12   4      849.58      919.96     89.18 o 
   1  12   4        3.98      -27.74     87.55 o 
   2  12   4       14.01      -21.67     87.55 o 
   3  12   4      460.41      509.71    123.96 o 
   4  12   4     1052.71     1406.03    130.89 o 
   5  12   4      184.92      295.60    106.62 o 
   6  12   4        4.55      -25.14    110.09 o 
   7  12   4      229.64      113.56    123.09 o 
   8  12   4      501.02      466.37    139.56 o 
  -7  13   4      241.29      530.51    136.10 o 
  -6  13   4       42.21      221.91    110.09 o 
  -5  13   4      283.18      412.62    130.03 o 
  -4  13   4      109.33      167.30    120.49 o 
  -3  13   4      358.75      203.71    116.16 o 
  -2  13   4        5.21       -7.80    104.89 o 
  -1  13   4      503.08      162.97    128.29 o 
   0  13   4        8.06      -47.74     72.66 o 
   1  13   4      205.65      368.41    112.69 o 
   2  13   4        0.19        0.00    110.96 o 
   3  13   4      173.18      -48.54    115.29 o 
   4  13   4       24.58       61.55     99.69 o 
   5  13   4        5.00       65.01    104.02 o 
   6  13   4       12.22      175.10    106.62 o 
   7  13   4       61.73      143.90    113.56 o 
  -5  14   4      115.34       80.62    116.16 o 
  -4  14   4        8.73      -45.94    117.03 o 
  -3  14   4       12.14       -8.67    110.96 o 
  -2  14   4       58.65      127.43    111.82 o 
  -1  14   4      392.87      278.26    120.49 o 
   0  14   4       54.67        1.22    126.13 o 
   1  14   4       90.05       63.28    117.89 o 
   2  14   4      129.22      201.98    109.22 o 
   3  14   4      584.46      677.01    134.36 o 
   4  14   4        6.70      -18.20     97.09 o 
   5  14   4      209.43      201.98    136.10 o 
  -3  15   4      127.76      285.19    113.56 o 
  -2  15   4       32.68      -38.14    124.83 o 
  -1  15   4       90.85     -104.02    116.16 o 
   0  15   4       49.85       10.86    116.16 o 
   1  15   4       80.65      119.63    111.82 o 
   2  15   4      134.66      100.55    136.96 o 
   3  15   4       20.59      206.31    122.23 o 
 -13   0   5     1738.23     1985.96    195.91 o 
 -11   0   5        7.18     -100.55    100.55 o 
  -9   0   5     4516.05     4791.96    189.84 o 
  -7   0   5       71.99       36.41     55.48 o 
  -5   0   5    27793.56    27854.57    306.87 o 
  -3   0   5      395.34      571.26     45.94 o 
  -1   0   5    19019.50    20243.61    162.97 o 
   1   0   5      656.33      693.48     39.01 o 
   3   0   5      869.08     1099.17     54.61 o 
   5   0   5      234.61      281.73     50.28 o 
   7   0   5     4716.27     4785.03    161.23 o 
   9   0   5      105.01       48.54     82.35 o 
  11   0   5     2488.02     2249.48    175.10 o 
  13   0   5        0.33      371.01    123.96 o 
 -13   1   5       37.02      149.10    131.76 o 
 -12   1   5       19.43      -52.01    116.16 o 
 -11   1   5       14.98       71.08    104.89 o 
 -10   1   5      592.08      454.23    111.82 o 
  -9   1   5     2045.08     2001.56    148.23 o 
  -8   1   5       13.66       21.67     76.28 o 
  -7   1   5       25.53       59.81     65.01 o 
  -6   1   5     3153.04     3150.14    123.09 o 
  -5   1   5     3835.42     3503.82    116.16 o 
  -4   1   5      387.41      321.60     52.01 o 
  -3   1   5       12.89       59.81     34.67 o 
  -2   1   5      711.23      806.17     45.08 o 
  -1   1   5    58568.65    58191.80   1173.72 o 
   0   1   5     1763.08     1487.26     36.15 o 
   1   1   5      265.81      233.18     35.54 o 
   2   1   5     1210.88     1273.41     57.21 o 
   3   1   5    19242.09    19442.63    210.65 o 
   4   1   5      240.12      242.72     44.21 o 
   5   1   5      390.93      407.42     65.01 o 
   6   1   5      109.25      261.79     62.41 o 
   7   1   5     3538.07     3326.98    142.16 o 
   8   1   5        5.46       26.01     69.35 o 
   9   1   5      200.91      289.53     84.95 o 
  10   1   5       47.23       77.15     92.75 o 
  11   1   5     1129.49     1013.35    129.16 o 
  12   1   5       70.59      221.91    110.96 o 
  13   1   5       10.65      131.76    122.23 o 
 -13   2   5     1375.87     1396.50    166.44 o 
 -12   2   5      436.24      543.52    129.16 o 
 -11   2   5        5.95     -107.49    107.49 o 
 -10   2   5     1301.45     1425.97    133.50 o 
  -9   2   5      498.69      604.20    105.76 o 
  -8   2   5     2261.55     2428.92    134.36 o 
  -7   2   5       60.59       69.35     66.75 o 
  -6   2   5     7062.75     7102.12    178.57 o 
  -5   2   5     8832.18     9482.50    185.51 o 
  -4   2   5     1136.23      973.48     67.61 o 
  -3   2   5       36.28       72.82     36.41 o 
  -2   2   5      131.74      351.94     38.14 o 
  -1   2   5     1368.15     1558.60     59.81 o 
   0   2   5     7158.58     7444.45    135.66 o 
   1   2   5      154.03       52.01     34.67 o 
   2   2   5      284.92      260.92     43.34 o 
   3   2   5      271.16      240.98     44.21 o 
   4   2   5      226.10      399.62     52.88 o 
   5   2   5       50.18       82.35     49.41 o 
   6   2   5     4245.53     3994.46    140.43 o 
   7   2   5     1544.50     1153.78    102.29 o 
   8   2   5      683.69      674.41     84.95 o 
   9   2   5        7.36      -36.41     80.62 o 
  10   2   5     3673.44     3673.72    186.37 o 
  11   2   5     2080.64     2133.32    151.70 o 
  12   2   5      586.75      665.74    129.16 o 
  13   2   5        5.46      -88.42    111.82 o 
 -13   3   5       27.22     -120.49    120.49 o 
 -12   3   5        0.49      -26.87    103.16 o 
 -11   3   5       65.77       -7.80     92.75 o 
 -10   3   5     1599.97     1873.27    152.57 o 
  -9   3   5      642.74      621.53    113.56 o 
  -8   3   5     1238.93     1285.54    119.63 o 
  -7   3   5      181.99      243.59     72.82 o 
  -6   3   5     6920.46     6595.01    176.84 o 
  -5   3   5     1398.38     1097.44     80.62 o 
  -4   3   5     6242.34     5722.09    141.30 o 
  -3   3   5      112.69      167.30     41.61 o 
  -2   3   5     4239.86     4085.48    103.16 o 
  -1   3   5       35.73       21.67     32.94 o 
   0   3   5     5429.00     5526.25    133.06 o 
   1   3   5      209.81      189.84     40.74 o 
   2   3   5    10472.12    10385.76    158.63 o 
   3   3   5     5079.85     5466.37    126.56 o 
   4   3   5     4311.78     4422.68    125.69 o 
   5   3   5      478.75      460.30     66.75 o 
   6   3   5     3247.54     3368.59    137.83 o 
   7   3   5     1903.12     2027.57    119.63 o 
   8   3   5      274.14      252.25     88.42 o 
   9   3   5     1549.74     1380.90    129.16 o 
  10   3   5      584.83      592.93    122.23 o 
  11   3   5       11.55      -39.88     99.69 o 
  12   3   5      204.24       93.62    109.22 o 
  13   3   5       52.51      136.10    117.89 o 
 -12   4   5      597.15      553.92    115.29 o 
 -11   4   5       27.82       66.75    100.55 o 
 -10   4   5     2511.44     2465.33    168.17 o 
  -9   4   5     1382.00     1382.63    131.76 o 
  -8   4   5     3864.71     3800.28    174.24 o 
  -7   4   5       16.07      149.10     66.75 o 
  -6   4   5     3887.30     3763.87    144.76 o 
  -5   4   5     4156.47     4158.29    138.70 o 
  -4   4   5       88.76      167.30     55.48 o 
  -3   4   5        5.71       83.22     45.08 o 
  -2   4   5       61.47      147.36     45.94 o 
  -1   4   5     1441.65     1354.89     70.22 o 
   0   4   5     1189.89     1211.46     46.28 o 
   1   4   5      758.34      811.37     58.95 o 
   2   4   5      283.27      279.99     52.88 o 
   3   4   5       24.81       64.15     49.41 o 
   4   4   5      185.93      202.84     63.28 o 
   5   4   5       78.70      113.56     64.15 o 
   6   4   5     2635.43     2238.21    125.69 o 
   7   4   5      414.60      594.66     85.82 o 
   8   4   5     2882.57     2573.69    143.03 o 
   9   4   5      122.54      266.99     95.35 o 
  10   4   5     2991.32     2800.80    173.37 o 
  11   4   5      125.55       26.01     98.82 o 
  12   4   5      742.01      932.73    134.36 o 
 -12   5   5       35.14      -28.61    109.22 o 
 -11   5   5      148.12      129.16    112.69 o 
 -10   5   5      211.32       23.41    123.09 o 
  -9   5   5       42.85      179.44     81.48 o 
  -8   5   5     2965.31     2763.53    157.77 o 
  -7   5   5      978.45     1055.83    103.16 o 
  -6   5   5     2238.74     2531.21    128.29 o 
  -5   5   5      524.57      644.94     74.55 o 
  -4   5   5     2132.92     2034.50    104.02 o 
  -3   5   5      616.26      888.52     68.48 o 
  -2   5   5    19985.33    20565.21    258.32 o 
  -1   5   5     1925.02     1908.81     85.82 o 
   0   5   5    11432.91    11170.53    195.48 o 
   1   5   5       16.77       20.80     46.81 o 
   2   5   5     3777.83     3385.93    115.29 o 
   3   5   5       23.94      119.63     51.14 o 
   4   5   5     9380.09     9129.69    198.51 o 
   5   5   5      367.91      449.03     69.35 o 
   6   5   5     5143.24     5540.92    183.77 o 
   7   5   5      322.16      238.38     83.22 o 
   8   5   5     1076.19      999.48    116.16 o 
   9   5   5      245.10      229.72     98.82 o 
  10   5   5     1054.72      926.67    143.03 o 
  11   5   5      371.15      414.36    111.82 o 
  12   5   5      223.30      332.00    119.63 o 
 -12   6   5       47.81      -67.61    123.09 o 
 -11   6   5      173.62       90.15    122.23 o 
 -10   6   5     1332.99     1200.59    135.23 o 
  -9   6   5      361.63      488.90    103.16 o 
  -8   6   5      165.80      275.66    100.55 o 
  -7   6   5        0.63      270.46     88.42 o 
  -6   6   5     2163.65     1991.16    127.43 o 
  -5   6   5      585.31      517.51     81.48 o 
  -4   6   5      418.08      424.76     65.01 o 
  -3   6   5      179.81      426.49     62.41 o 
  -2   6   5     2111.52     2304.09    105.76 o 
  -1   6   5       44.20      165.57     50.28 o 
   0   6   5        4.38       10.90     38.25 o 
   1   6   5     1323.09     1569.87     93.62 o 
   2   6   5       24.46       32.94     53.74 o 
   3   6   5     4028.60     4743.42    149.97 o 
   4   6   5       59.36      193.31     63.28 o 
   5   6   5      342.50      375.35     73.68 o 
   6   6   5      669.73      575.59     96.22 o 
   7   6   5     4525.79     4244.11    187.24 o 
   8   6   5      244.90      318.13     98.82 o 
   9   6   5       96.44      120.49    104.02 o 
  10   6   5      452.97      496.71    126.56 o 
  11   6   5      611.24      768.90    144.76 o 
  12   6   5      415.10      488.90    126.56 o 
 -11   7   5        8.76       65.88    116.16 o 
 -10   7   5       46.93       34.67    106.62 o 
  -9   7   5      544.90      552.18    107.49 o 
  -8   7   5     1357.93     1230.93    132.63 o 
  -7   7   5      165.13       89.29     91.02 o 
  -6   7   5      344.57      305.13     91.02 o 
  -5   7   5     3194.74     2794.73    148.23 o 
  -4   7   5     2874.38     2480.93    130.03 o 
  -3   7   5     1830.75     2211.34    118.76 o 
  -2   7   5     1942.16     1963.42    108.36 o 
  -1   7   5     6249.65     5752.43    162.10 o 
   0   7   5     5987.61     5911.35    202.84 o 
   1   7   5       80.11      110.09     61.55 o 
   2   7   5     3533.12     3763.87    138.70 o 
   3   7   5     3966.64     3821.95    143.03 o 
   4   7   5     1118.06     1006.42     94.49 o 
   5   7   5       44.77       21.67     73.68 o 
   6   7   5      749.73      770.63    106.62 o 
   7   7   5     2187.28     2385.58    150.83 o 
   8   7   5        4.75       14.74     97.09 o 
   9   7   5       45.75      119.63     81.48 o 
  10   7   5       41.52      149.97    101.42 o 
  11   7   5      673.72      801.84    130.03 o 
 -11   8   5       88.05      159.50    116.16 o 
 -10   8   5      388.00      491.51    119.63 o 
  -9   8   5      992.92     1100.04    137.83 o 
  -8   8   5      237.88      112.69     94.49 o 
  -7   8   5        0.94       68.48     98.82 o 
  -6   8   5      423.24      494.97    104.02 o 
  -5   8   5     1892.92     1728.50    128.29 o 
  -4   8   5        1.24       84.95     67.61 o 
  -3   8   5       10.99      -67.61     67.61 o 
  -2   8   5      351.72      427.36     82.35 o 
  -1   8   5     1062.47     1017.68     93.62 o 
   0   8   5       63.21      263.12     99.69 o 
   1   8   5        0.50       -8.67     64.15 o 
   2   8   5      181.01       86.69     75.42 o 
   3   8   5     1388.03     1569.87    120.49 o 
   4   8   5      407.93      575.59     81.48 o 
   5   8   5      302.90      247.05     86.69 o 
   6   8   5       15.64       32.07     93.62 o 
   7   8   5     2058.76     1636.62    151.70 o 
   8   8   5       24.34      130.89    103.16 o 
   9   8   5      204.20      363.21     97.95 o 
  10   8   5       17.10      120.49    109.22 o 
  11   8   5      750.36      716.89    153.43 o 
 -10   9   5       18.48      192.44    106.62 o 
  -9   9   5      935.12     1159.85    141.30 o 
  -8   9   5      158.89      169.04    110.96 o 
  -7   9   5      233.77      207.18    102.29 o 
  -6   9   5       83.08      177.70     95.35 o 
  -5   9   5     2246.12     1973.82    149.10 o 
  -4   9   5      224.87      201.98     91.89 o 
  -3   9   5      682.54      830.44    110.96 o 
  -2   9   5      187.74      166.44     83.22 o 
  -1   9   5     4414.39     4330.79    165.57 o 
   0   9   5       11.22      -42.94     50.22 o 
   1   9   5      277.96      243.59     86.69 o 
   2   9   5      303.06      305.13     83.22 o 
   3   9   5     9692.53     9330.80    246.19 o 
   4   9   5      453.86      216.71     90.15 o 
   5   9   5       25.63      109.22     83.22 o 
   6   9   5        2.99       -6.93     91.89 o 
   7   9   5     1645.14     1562.07    152.57 o 
   8   9   5       18.74      156.03     90.15 o 
   9   9   5        6.19       26.87    104.02 o 
  10   9   5       16.02      196.78    123.09 o 
 -10  10   5       14.94       30.34    130.89 o 
  -9  10   5     1718.87     1942.62    169.90 o 
  -8  10   5      237.45      182.04    115.29 o 
  -7  10   5       82.51      128.29    103.16 o 
  -6  10   5       16.23     -103.16    103.16 o 
  -5  10   5      399.19      538.32    108.36 o 
  -4  10   5       51.51      369.28     83.22 o 
  -3  10   5       16.92       -6.07     87.55 o 
  -2  10   5       21.15      -45.94     96.22 o 
  -1  10   5     1085.73     1124.31    117.89 o 
   0  10   5      457.52      484.78     64.66 o 
   1  10   5       41.18      178.57     81.48 o 
   2  10   5       43.45       72.82     91.89 o 
   3  10   5       84.45       69.35     95.35 o 
   4  10   5     1608.74     1531.73    131.76 o 
   5  10   5        1.87       84.95     91.89 o 
   6  10   5      125.44      182.04     83.22 o 
   7  10   5     1099.06     1165.92    142.16 o 
   8  10   5       10.75       17.34    108.36 o 
   9  10   5       27.47      -45.08    104.89 o 
  10  10   5       28.56      270.46    120.49 o 
  -9  11   5       54.07       50.28    120.49 o 
  -8  11   5       22.42       -8.67    109.22 o 
  -7  11   5       73.82       52.01    110.96 o 
  -6  11   5      171.04       57.21    111.82 o 
  -5  11   5      573.91      583.39    118.76 o 
  -4  11   5      614.78      306.00    122.23 o 
  -3  11   5      811.20      802.71    117.03 o 
  -2  11   5     1226.41     1074.90    140.43 o 
  -1  11   5     1534.80     1551.67    143.03 o 
   0  11   5      195.45      163.32    119.19 o 
   1  11   5      196.81      173.37     99.69 o 
   2  11   5      243.26      224.51     99.69 o 
   3  11   5     4455.24     4690.54    207.18 o 
   4  11   5        3.62       58.95     98.82 o 
   5  11   5       46.26       54.61    100.55 o 
   6  11   5       41.42      123.96     96.22 o 
   7  11   5      806.42      908.46    142.16 o 
   8  11   5       72.76      -71.95    113.56 o 
   9  11   5       15.84      -58.08    125.69 o 
  -8  12   5       98.02      181.17    118.76 o 
  -7  12   5        4.66     -108.36    117.03 o 
  -6  12   5      131.96       71.08    113.56 o 
  -5  12   5       15.14     -106.62    106.62 o 
  -4  12   5      417.95      409.15    117.03 o 
  -3  12   5       36.02     -113.56    113.56 o 
  -2  12   5        0.84      -98.82     98.82 o 
  -1  12   5        4.01        0.00    100.55 o 
   0  12   5     1263.15     1332.09    101.70 o 
   1  12   5        4.90      104.02     85.82 o 
   2  12   5       82.21      286.93     87.55 o 
   3  12   5        5.40        0.00     90.15 o 
   4  12   5      316.13      202.84    104.89 o 
   5  12   5        3.52      212.38     93.62 o 
   6  12   5      149.69      269.59    100.55 o 
   7  12   5      149.75       38.14    118.76 o 
   8  12   5       21.42       81.48    112.69 o 
  -7  13   5       45.47      132.63    115.29 o 
  -6  13   5      388.84      580.79    136.10 o 
  -5  13   5      226.86      -26.01    124.83 o 
  -4  13   5      349.22      423.89    112.69 o 
  -3  13   5       54.56      162.10    103.16 o 
  -2  13   5     1097.90     1306.35    143.03 o 
  -1  13   5       58.90       16.47    101.42 o 
   0  13   5      170.67      217.58     85.28 o 
   1  13   5        9.82      329.40     93.62 o 
   2  13   5      819.20      803.57    130.89 o 
   3  13   5      118.44      180.31    104.02 o 
   4  13   5      270.09      312.07    112.69 o 
   5  13   5        0.23       92.75    105.76 o 
   6  13   5      198.48      244.45    122.23 o 
   7  13   5       30.18     -117.89    135.23 o 
  -5  14   5        7.61       30.34    114.42 o 
  -4  14   5      391.02      358.01    125.69 o 
  -3  14   5      265.82      281.73    125.69 o 
  -2  14   5        6.04     -108.36    108.36 o 
  -1  14   5        2.02     -111.82    111.82 o 
   0  14   5       29.66       90.65     75.00 o 
   1  14   5       47.84      118.76    118.76 o 
   2  14   5       34.21      -34.67     96.22 o 
   3  14   5        0.14      -53.74    111.82 o 
   4  14   5        2.43       78.02    115.29 o 
   5  14   5       55.27      -77.15    114.42 o 
  -3  15   5        8.57     -114.42    114.42 o 
  -2  15   5      423.40      601.60    141.30 o 
  -1  15   5       57.05      -19.07    134.36 o 
   0  15   5       92.88      115.19     91.03 o 
   1  15   5        2.16      250.52    110.09 o 
   2  15   5      291.78      213.25    154.30 o 
   3  15   5       78.19      145.63    125.69 o 
 -12   0   6        0.04      -69.35    114.42 o 
 -10   0   6      362.94      265.26    105.76 o 
  -8   0   6        1.76       80.62     84.95 o 
  -6   0   6    47128.44    46660.07    439.49 o 
  -4   0   6      580.93      709.95     58.08 o 
  -2   0   6     3101.11     3090.33     81.48 o 
   0   0   6        4.12       15.65     22.46 o 
   2   0   6      863.22     1028.09     53.74 o 
   4   0   6      365.20      626.73     55.48 o 
   6   0   6    21687.05    21191.08    299.06 o 
   8   0   6       66.81       43.34     69.35 o 
  10   0   6     1609.02     1402.57    136.96 o 
  12   0   6       40.49     -117.89    117.89 o 
 -13   1   6      139.12      119.63    138.70 o 
 -12   1   6       20.36      -17.34     97.09 o 
 -11   1   6      343.85      423.02    126.56 o 
 -10   1   6     6146.05     5700.42    228.85 o 
  -9   1   6        0.29       99.69     85.82 o 
  -8   1   6        5.29      200.24     71.95 o 
  -7   1   6      407.10      487.17     77.15 o 
  -6   1   6      578.44     1184.99     86.69 o 
  -5   1   6      259.54      411.75     58.95 o 
  -4   1   6      103.15      111.82     39.88 o 
  -3   1   6      229.73      296.46     44.21 o 
  -2   1   6     3236.77     3052.19     81.48 o 
  -1   1   6     1327.10     1351.42     55.48 o 
   0   1   6      370.24      396.42     35.11 o 
   1   1   6      525.89      588.59     42.48 o 
   2   1   6      175.45      123.09     36.41 o 
   3   1   6        3.40       13.87     37.27 o 
   4   1   6        1.06      142.16     43.34 o 
   5   1   6     3968.64     4348.13    130.89 o 
   6   1   6    20799.23    20544.40    299.06 o 
   7   1   6       27.11      -23.41     71.08 o 
   8   1   6      318.03      333.74     87.55 o 
   9   1   6      486.11      403.95     96.22 o 
  10   1   6     2107.84     2384.71    156.90 o 
  11   1   6      140.79      168.17    118.76 o 
  12   1   6      101.01      108.36    105.76 o 
  13   1   6       56.92      279.13    143.90 o 
 -13   2   6       63.45      220.18    122.23 o 
 -12   2   6        0.96      161.23    110.09 o 
 -11   2   6      391.89      287.80    105.76 o 
 -10   2   6      408.21      432.56    104.89 o 
  -9   2   6       22.70       62.41     85.82 o 
  -8   2   6      219.99      299.93     80.62 o 
  -7   2   6     2165.77     2238.21    116.16 o 
  -6   2   6    23627.78    24297.01    322.47 o 
  -5   2   6     7255.59     7369.98    169.90 o 
  -4   2   6        4.31      117.03     43.34 o 
  -3   2   6     1947.94     2044.04     81.48 o 
  -2   2   6    16352.07    16756.26    188.97 o 
  -1   2   6     1095.95     1197.12     56.35 o 
   0   2   6     3497.18     3361.64    126.99 o 
   1   2   6      736.63      750.69     49.41 o 
   2   2   6     8280.61     7915.23    131.76 o 
   3   2   6     2713.44     2699.38     90.15 o 
   4   2   6      509.73      718.62     61.55 o 
   5   2   6     3513.73     3485.61    126.56 o 
   6   2   6     8165.34     8635.58    201.11 o 
   7   2   6      475.52      350.21     81.48 o 
   8   2   6        1.52      160.37     72.82 o 
   9   2   6       65.33      113.56     77.15 o 
  10   2   6      114.01      215.85    104.02 o 
  11   2   6        3.66      -63.28    105.76 o 
  12   2   6        4.48       36.41    112.69 o 
  13   2   6      290.66      334.61    136.96 o 
 -12   3   6       79.99      117.89    113.56 o 
 -11   3   6      464.36      339.81    122.23 o 
 -10   3   6      579.08      605.93    123.96 o 
  -9   3   6       14.58      134.36     86.69 o 
  -8   3   6      276.04      305.13     84.95 o 
  -7   3   6       49.47       14.74     66.75 o 
  -6   3   6      815.78      700.42     83.22 o 
  -5   3   6      836.77      695.22     77.15 o 
  -4   3   6        6.46       51.14     47.68 o 
  -3   3   6     2049.94     1725.04     79.75 o 
  -2   3   6    13245.35    12743.60    177.70 o 
  -1   3   6     2340.78     2173.20     74.55 o 
   0   3   6     2881.29     2922.38     61.58 o 
   1   3   6     5513.76     5488.04    114.42 o 
   2   3   6     3133.57     3500.35    100.55 o 
   3   3   6     4907.60     5362.35    132.63 o 
   4   3   6       35.54       48.54     47.68 o 
   5   3   6    10376.27    10095.36    201.98 o 
   6   3   6     6419.63     5978.68    174.24 o 
   7   3   6     1120.94     1035.89     94.49 o 
   8   3   6       58.34      201.11     71.08 o 
   9   3   6      586.57      371.88    100.55 o 
  10   3   6      912.81      787.10    120.49 o 
  11   3   6      689.68      801.84    130.03 o 
  12   3   6       30.95       18.20    118.76 o 
 -12   4   6       53.09      139.56    112.69 o 
 -11   4   6      202.23      308.60    106.62 o 
 -10   4   6      147.46      268.72     95.35 o 
  -9   4   6       23.93      126.56     80.62 o 
  -8   4   6       35.39       29.47     86.69 o 
  -7   4   6     4333.59     4056.00    163.84 o 
  -6   4   6     3908.48     4076.81    150.83 o 
  -5   4   6    10651.53    10534.86    215.85 o 
  -4   4   6     1749.31     1660.02     94.49 o 
  -3   4   6    16245.91    16483.20    231.45 o 
  -2   4   6      495.96      547.85     51.14 o 
  -1   4   6    12370.35    12071.79    180.31 o 
   0   4   6       25.21       47.99     27.23 o 
   1   4   6     3074.86     2721.92     92.75 o 
   2   4   6    11580.27    12018.91    189.84 o 
   3   4   6     2236.13     1883.67     93.62 o 
   4   4   6      202.75      293.86     58.95 o 
   5   4   6     1655.89     1525.66     98.82 o 
   6   4   6     1842.20     1669.56    111.82 o 
   7   4   6     1856.46     1861.13    120.49 o 
   8   4   6        6.90       24.27     82.35 o 
   9   4   6       31.81       47.68     89.29 o 
  10   4   6       60.83       61.55     93.62 o 
  11   4   6        8.66       86.69    103.16 o 
  12   4   6        2.90      -27.74    109.22 o 
 -12   5   6        7.39        0.00    105.76 o 
 -11   5   6       34.52        0.00     97.95 o 
 -10   5   6       76.66     -106.62    108.36 o 
  -9   5   6     1282.58     1100.90    124.83 o 
  -8   5   6      951.55      926.67    105.76 o 
  -7   5   6      995.46     1118.24    109.22 o 
  -6   5   6     1443.09     1417.30    114.42 o 
  -5   5   6      103.26      188.11     60.68 o 
  -4   5   6     2574.65     2422.85    113.56 o 
  -3   5   6      706.93      648.41     70.22 o 
  -2   5   6      685.05      654.47     64.15 o 
  -1   5   6       47.33      148.23     47.68 o 
   0   5   6      104.35      248.85     48.54 o 
   1   5   6     4941.30     5201.98    136.10 o 
   2   5   6      278.51      283.46     52.88 o 
   3   5   6     3006.99     3564.50    124.83 o 
   4   5   6      211.60      331.14     64.15 o 
   5   5   6     8481.57     7981.11    202.84 o 
   6   5   6      529.99      502.77     87.55 o 
   7   5   6     1423.87     1357.49    111.82 o 
   8   5   6       47.44       71.08     94.49 o 
   9   5   6      986.31      969.14    131.76 o 
  10   5   6       29.56       65.01    107.49 o 
  11   5   6      505.15      668.34    122.23 o 
  12   5   6       13.72       59.81    120.49 o 
 -12   6   6      230.17      290.40    133.50 o 
 -11   6   6      440.99      462.03    131.76 o 
 -10   6   6       34.79      179.44    103.16 o 
  -9   6   6     1314.65     1206.66    138.70 o 
  -8   6   6       52.93      191.57     85.82 o 
  -7   6   6     7070.70     6652.23    216.71 o 
  -6   6   6      250.41      256.59     84.08 o 
  -5   6   6     3465.77     3405.86    149.10 o 
  -4   6   6       16.34      257.46     64.15 o 
  -3   6   6     9227.26     9029.14    201.98 o 
  -2   6   6     3871.63     3852.29    134.36 o 
  -1   6   6     2792.03     2636.10    108.36 o 
   0   6   6      917.34      937.12     55.47 o 
   1   6   6     2218.30     1908.81    101.42 o 
   2   6   6      565.37      690.01     77.15 o 
   3   6   6     6007.57     5934.47    169.04 o 
   4   6   6      154.41      327.67     64.15 o 
   5   6   6     1057.03      918.00     92.75 o 
   6   6   6     1786.70     1595.88    123.09 o 
   7   6   6     1692.01     1896.67    133.50 o 
   8   6   6        1.36      110.09     88.42 o 
   9   6   6      142.92       15.60    104.89 o 
  10   6   6       24.74       25.14     96.22 o 
  11   6   6        5.53       28.61    111.82 o 
  12   6   6      128.77      249.65    127.43 o 
 -11   7   6       19.17       47.68    116.16 o 
 -10   7   6      194.22      284.33    104.89 o 
  -9   7   6      503.69      602.46    104.89 o 
  -8   7   6      908.93      977.81    131.76 o 
  -7   7   6       15.73      -43.34     83.22 o 
  -6   7   6     1104.10     1190.19    110.96 o 
  -5   7   6       22.00        0.00     68.48 o 
  -4   7   6      491.37      529.65     76.28 o 
  -3   7   6      437.23      428.23     79.75 o 
  -2   7   6     2556.00     2696.78    127.43 o 
  -1   7   6        2.86      175.97     55.48 o 
   0   7   6      649.14      713.21     60.68 o 
   1   7   6      325.70     -126.56    126.56 o 
   2   7   6     1440.79     1416.44    100.55 o 
   3   7   6     2465.78     2501.74    125.69 o 
   4   7   6       46.69       29.47     72.82 o 
   5   7   6      747.93      843.45    100.55 o 
   6   7   6     3669.79     3502.95    169.04 o 
   7   7   6     1413.30     1391.30    129.16 o 
   8   7   6      333.23      123.96     98.82 o 
   9   7   6      942.98      828.71    126.56 o 
  10   7   6     1453.01     1217.93    162.97 o 
  11   7   6      352.44       49.41    130.89 o 
 -11   8   6       56.30      -77.15    122.23 o 
 -10   8   6      949.53     1117.37    159.50 o 
  -9   8   6      547.77      417.82    112.69 o 
  -8   8   6        7.38      -72.82     98.82 o 
  -7   8   6     3094.27     3014.91    174.24 o 
  -6   8   6     4580.32     4511.97    186.37 o 
  -5   8   6        1.68      -61.55     76.28 o 
  -4   8   6       11.22       16.47     65.88 o 
  -3   8   6     1108.03     1123.44    106.62 o 
  -2   8   6    12407.81    11957.36    253.12 o 
  -1   8   6       43.94       41.61     64.15 o 
   0   8   6        3.10       22.63     41.05 o 
   1   8   6     1741.09     1942.62    108.36 o 
   2   8   6     1136.20     1165.05     95.35 o 
   3   8   6     1745.36     1992.03    124.83 o 
   4   8   6       11.10       93.62     70.22 o 
   5   8   6      251.87      286.06     92.75 o 
   6   8   6     1346.65     1543.86    132.63 o 
   7   8   6       14.18      -53.74     98.82 o 
   8   8   6       67.28      225.38     98.82 o 
   9   8   6        0.69        8.67    102.29 o 
  10   8   6        0.09      -17.34     93.62 o 
  11   8   6        0.16      154.30    110.96 o 
 -10   9   6      220.43      174.24    125.69 o 
  -9   9   6      135.72      142.16    114.42 o 
  -8   9   6        3.65      122.23    104.89 o 
  -7   9   6      223.71      239.25    113.56 o 
  -6   9   6       26.51      -72.82     89.29 o 
  -5   9   6       19.10       32.07     97.95 o 
  -4   9   6       68.01      209.78     85.82 o 
  -3   9   6        2.47      113.56     75.42 o 
  -2   9   6      875.57      815.71    103.16 o 
  -1   9   6     1483.03     1617.55    117.89 o 
   0   9   6      481.54      628.76     65.87 o 
   1   9   6      281.89      420.42     83.22 o 
   2   9   6     3096.55     3203.89    157.77 o 
   3   9   6       52.25      260.06     80.62 o 
   4   9   6        0.33       48.54     75.42 o 
   5   9   6      205.00      182.91     91.89 o 
   6   9   6     1934.22     1825.59    145.63 o 
   7   9   6       39.73       98.82     90.15 o 
   8   9   6      121.13      290.40     88.42 o 
   9   9   6        2.43      -51.14    103.16 o 
  10   9   6     1452.20     1185.85    179.44 o 
 -10  10   6      845.11     1015.95    160.37 o 
  -9  10   6       54.68      217.58    117.89 o 
  -8  10   6      248.09      261.79    120.49 o 
  -7  10   6        1.30      169.90     91.89 o 
  -6  10   6     3131.48     2704.58    176.84 o 
  -5  10   6       42.69       77.15     97.09 o 
  -4  10   6        6.60      192.44     85.82 o 
  -3  10   6      879.25      778.43    117.89 o 
  -2  10   6     3205.68     3381.59    171.64 o 
  -1  10   6     3638.84     3776.01    169.04 o 
   0  10   6       11.59       50.71     58.23 o 
   1  10   6      204.60      399.62     78.02 o 
   2  10   6     1225.21     1312.41    122.23 o 
   3  10   6      354.54      244.45    101.42 o 
   4  10   6      187.94      364.08     95.35 o 
   5  10   6       41.27      179.44     97.95 o 
   6  10   6      253.52      137.83    110.96 o 
   7  10   6       92.20       91.02    113.56 o 
   8  10   6       89.30      116.16    122.23 o 
   9  10   6       40.42       58.08    113.56 o 
  10  10   6        0.35      -49.41    103.16 o 
  -9  11   6      284.63      242.72    135.23 o 
  -8  11   6       20.58        0.00    108.36 o 
  -7  11   6       19.44      183.77    112.69 o 
  -6  11   6       61.27       49.41    108.36 o 
  -5  11   6       63.09      177.70     90.15 o 
  -4  11   6      318.85      417.82    107.49 o 
  -3  11   6        5.39      112.69     91.89 o 
  -2  11   6      248.73      252.25    110.96 o 
  -1  11   6       12.36        6.93     88.42 o 
   0  11   6      923.02      899.37     84.53 o 
   1  11   6      186.03      297.33     99.69 o 
   2  11   6     1974.37     1929.61    149.97 o 
   3  11   6      849.41      911.06    113.56 o 
   4  11   6        8.60       14.74    108.36 o 
   5  11   6      163.91      345.01     94.49 o 
   6  11   6      981.81     1008.15    130.89 o 
   7  11   6        6.95      -42.48    109.22 o 
   8  11   6        0.50      -36.41    107.49 o 
   9  11   6       43.47        0.00    119.63 o 
  -8  12   6        0.23     -130.03    130.03 o 
  -7  12   6      396.10      199.38    145.63 o 
  -6  12   6      490.68      813.11    128.29 o 
  -5  12   6       17.49      177.70     91.89 o 
  -4  12   6      222.34      129.16    117.03 o 
  -3  12   6      425.43      505.38    102.29 o 
  -2  12   6      442.57      544.38    117.03 o 
  -1  12   6     1339.48     1168.52    148.23 o 
   0  12   6     1011.58     1059.53    103.16 o 
   1  12   6      245.41      307.73    102.29 o 
   2  12   6      429.26      282.59    114.42 o 
   3  12   6      757.55      652.74    131.76 o 
   4  12   6       52.99     -103.16    103.16 o 
   5  12   6      211.94      282.59    105.76 o 
   6  12   6       38.51     -110.09    110.09 o 
   7  12   6      137.71      211.51    130.89 o 
   8  12   6        8.84      123.09    104.02 o 
  -7  13   6        0.14       71.95    115.29 o 
  -6  13   6       36.82      175.10    118.76 o 
  -5  13   6        5.93        9.54    111.82 o 
  -4  13   6        3.07      115.29     95.35 o 
  -3  13   6       29.80       -7.80     97.95 o 
  -2  13   6       68.39      150.83     98.82 o 
  -1  13   6       20.44      164.70    104.02 o 
   0  13   6      549.55      692.37     94.91 o 
   1  13   6      148.14      299.06    105.76 o 
   2  13   6      230.22      320.74    108.36 o 
   3  13   6      632.52      546.12    121.36 o 
   4  13   6      170.89      206.31    120.49 o 
   5  13   6      532.59      674.41    123.96 o 
   6  13   6      151.79      147.36    122.23 o 
   7  13   6      217.44      260.06    132.63 o 
  -5  14   6      203.17       60.68    143.90 o 
  -4  14   6       62.43      -92.75    117.03 o 
  -3  14   6      507.17      566.05    134.36 o 
  -2  14   6       21.72     -110.09    110.09 o 
  -1  14   6      399.71      610.26    136.10 o 
   0  14   6      115.30      281.66     82.13 o 
   1  14   6      216.30      247.05    110.96 o 
   2  14   6       20.29       74.55     97.95 o 
   3  14   6      382.53      314.67    129.16 o 
   4  14   6        1.68      -74.55    126.56 o 
   5  14   6      132.73      -39.01    126.56 o 
  -3  15   6       93.70       51.14    123.09 o 
  -2  15   6        6.38      -58.08    116.16 o 
  -1  15   6        2.76       99.69    110.96 o 
   0  15   6      290.82      438.32     86.60 o 
   1  15   6      101.41      -28.61    124.83 o 
   2  15   6       35.26       10.40    115.29 o 
   3  15   6       39.95     -126.56    126.56 o 
 -13   0   7       11.62      139.56    120.49 o 
 -11   0   7       35.44     -101.42    104.89 o 
  -9   0   7       55.17       50.28     77.15 o 
  -7   0   7     3432.92     3082.53    142.16 o 
  -5   0   7      483.08      441.23     60.68 o 
  -3   0   7    15062.49    14801.51    192.44 o 
  -1   0   7       27.05       45.94     34.67 o 
   1   0   7   173539.88   170485.59   2258.15 o 
   3   0   7       65.47       77.15     38.14 o 
   5   0   7    20630.23    20780.19    273.06 o 
   7   0   7       45.95      109.22     71.08 o 
   9   0   7     1205.77     1478.85    126.56 o 
  11   0   7        6.17       64.15    100.55 o 
  13   0   7     1831.39     1812.59    169.04 o 
 -13   1   7       27.38       80.62    131.76 o 
 -12   1   7        1.98     -105.76    114.42 o 
 -11   1   7     3139.67     3450.94    199.38 o 
 -10   1   7     1156.45     1130.38    136.10 o 
  -9   1   7       51.42      119.63     71.08 o 
  -8   1   7     1420.28     1678.23    124.83 o 
  -7   1   7     4973.96     4945.39    170.77 o 
  -6   1   7      518.52      672.68     78.88 o 
  -5   1   7      286.47      303.40     57.21 o 
  -4   1   7     8341.53     9043.00    168.17 o 
  -3   1   7       70.29      -24.27     49.41 o 
  -2   1   7     8946.51     8752.61    136.96 o 
  -1   1   7      131.50      139.56     37.27 o 
   0   1   7     1070.35     1139.27     38.92 o 
   1   1   7     1523.51     1612.35     66.75 o 
   2   1   7     5305.90     5162.97    109.22 o 
   3   1   7        6.87       69.35     37.27 o 
   4   1   7     2607.71     3070.39    104.89 o 
   5   1   7     8216.88     9438.29    192.44 o 
   6   1   7      937.06     1317.62     92.75 o 
   7   1   7        7.14       -4.33     58.95 o 
   8   1   7     1623.24     1634.88    117.89 o 
   9   1   7     2140.47     2181.87    140.43 o 
  10   1   7       10.63      -63.28     94.49 o 
  11   1   7        0.05       63.28     99.69 o 
  12   1   7       12.15      108.36    130.89 o 
  13   1   7     1225.31     1512.66    177.70 o 
 -13   2   7        7.17      110.96    132.63 o 
 -12   2   7        6.17      136.10    116.16 o 
 -11   2   7        0.33     -110.09    110.09 o 
 -10   2   7      645.05      817.44    104.02 o 
  -9   2   7        6.68      120.49     84.95 o 
  -8   2   7     2462.97     2737.52    146.50 o 
  -7   2   7        2.01       -5.20     64.15 o 
  -6   2   7        2.55      304.27     61.55 o 
  -5   2   7       88.83      243.59     60.68 o 
  -4   2   7     3083.86     2949.03    102.29 o 
  -3   2   7     6381.25     5966.55    131.76 o 
  -2   2   7     4461.05     4225.04    104.89 o 
  -1   2   7       91.88      149.97     36.41 o 
   0   2   7    28570.01    28402.60    228.85 o 
   1   2   7    19904.68    20609.42    206.31 o 
   2   2   7     6807.09     7487.87    134.36 o 
   3   2   7      722.38      755.03     57.21 o 
   4   2   7     6290.36     6012.49    143.03 o 
   5   2   7    12737.47    11640.96    215.85 o 
   6   2   7     4825.48     4822.30    158.63 o 
   7   2   7      206.70      314.67     73.68 o 
   8   2   7     4577.38     4486.83    178.57 o 
   9   2   7     1880.14     1743.24    140.43 o 
  10   2   7      495.33      516.64    117.89 o 
  11   2   7       72.19      -15.60    103.16 o 
  12   2   7      436.52      549.58    123.09 o 
  13   2   7      817.55      746.36    150.83 o 
 -12   3   7      174.48      100.55    122.23 o 
 -11   3   7      305.28      270.46    121.36 o 
 -10   3   7     6471.59     6207.53    239.25 o 
  -9   3   7       16.04       84.08     82.35 o 
  -8   3   7     2040.63     2005.90    135.23 o 
  -7   3   7      165.83      292.13     73.68 o 
  -6   3   7     5731.73     5503.65    169.04 o 
  -5   3   7      257.62      361.48     56.35 o 
  -4   3   7     5390.19     5275.66    140.43 o 
  -3   3   7     6879.02     6879.34    147.36 o 
  -2   3   7      108.82      133.50     47.68 o 
  -1   3   7       65.31       18.20     37.27 o 
   0   3   7        7.03       15.19     25.66 o 
   1   3   7     5012.18     4970.53    114.42 o 
   2   3   7     4022.03     4242.38    110.96 o 
   3   3   7      388.27      494.97     56.35 o 
   4   3   7      187.52      444.70     54.61 o 
   5   3   7     1378.75     1508.32     98.82 o 
   6   3   7      365.83      414.36     82.35 o 
   7   3   7      225.44      204.58     72.82 o 
   8   3   7     1914.37     2046.64    129.16 o 
   9   3   7      385.79      421.29    110.09 o 
  10   3   7       25.57      178.57     84.95 o 
  11   3   7       17.01      124.83    103.16 o 
  12   3   7      138.81      186.37    110.09 o 
 -12   4   7       70.26      188.11    110.96 o 
 -11   4   7        2.20      101.42     97.09 o 
 -10   4   7       60.84      271.32     91.89 o 
  -9   4   7      497.47      489.77    105.76 o 
  -8   4   7      699.45      800.10    103.16 o 
  -7   4   7     1063.29     1127.78    108.36 o 
  -6   4   7     2031.32     2417.65    128.29 o 
  -5   4   7        5.64      148.23     58.95 o 
  -4   4   7    13006.17    12652.58    222.78 o 
  -3   4   7      151.50      169.90     57.21 o 
  -2   4   7     4239.37     3936.38    115.29 o 
  -1   4   7      279.95      385.75     49.41 o 
   0   4   7     7666.29     7162.53    102.02 o 
   1   4   7       72.18      149.97     45.08 o 
   2   4   7    13549.34    14566.59    213.25 o 
   3   4   7      362.44      398.75     63.28 o 
   4   4   7    10060.27     9564.85    199.38 o 
   5   4   7      601.03      608.53     74.55 o 
   6   4   7     5585.79     5220.19    174.24 o 
   7   4   7      362.38      449.90     80.62 o 
   8   4   7     7460.21     7382.12    229.72 o 
   9   4   7        7.09       83.22     86.69 o 
  10   4   7     1483.57     1464.11    143.03 o 
  11   4   7      113.33      147.36    105.76 o 
  12   4   7      430.72      540.92    123.96 o 
 -12   5   7      803.32      937.07    127.43 o 
 -11   5   7       78.27      104.89     97.95 o 
 -10   5   7     1433.84     1688.63    144.76 o 
  -9   5   7      381.69      458.56     91.02 o 
  -8   5   7       30.75      -43.34     89.29 o 
  -7   5   7      567.92      685.68     93.62 o 
  -6   5   7     5883.31     5756.77    186.37 o 
  -5   5   7      159.35      236.65     65.01 o 
  -4   5   7     1064.20     1002.95     78.02 o 
  -3   5   7     4515.33     4177.36    138.70 o 
  -2   5   7     2615.08     2766.13    107.49 o 
  -1   5   7      295.30      195.04     63.28 o 
   0   5   7     3856.08     3912.38     85.20 o 
   1   5   7     1536.48     1286.41     83.22 o 
   2   5   7     1275.06     1295.08     82.35 o 
   3   5   7       40.30       77.15     62.41 o 
   4   5   7     3185.94     3619.11    133.50 o 
   5   5   7      650.78      783.63     90.15 o 
   6   5   7      482.33      353.68     86.69 o 
   7   5   7       56.92       86.69     78.02 o 
   8   5   7      556.89      465.50    102.29 o 
   9   5   7        1.83       50.28     85.82 o 
  10   5   7      381.04      202.84    117.89 o 
  11   5   7       20.79      -60.68    107.49 o 
  12   5   7      279.34      150.83    123.96 o 
 -12   6   7       13.87      -78.88    129.16 o 
 -11   6   7       22.29      191.57    121.36 o 
 -10   6   7      261.30      181.17    110.09 o 
  -9   6   7       58.37      193.31     97.09 o 
  -8   6   7       83.86       -6.93    100.55 o 
  -7   6   7      434.22      397.89     98.82 o 
  -6   6   7     1171.48     1122.57    104.89 o 
  -5   6   7       27.53       49.41     69.35 o 
  -4   6   7     4881.65     4702.67    157.77 o 
  -3   6   7     4009.21     3677.19    136.10 o 
  -2   6   7       43.85      103.16     58.95 o 
  -1   6   7     2518.29     2772.19    112.69 o 
   0   6   7    15612.64    15136.43    171.93 o 
   1   6   7     8611.35     9207.71    193.31 o 
   2   6   7    16656.40    17467.08    269.59 o 
   3   6   7      575.51      752.43     91.89 o 
   4   6   7     3427.93     2903.09    133.50 o 
   5   6   7      163.15      251.39     78.02 o 
   6   6   7      335.78      279.13     91.02 o 
   7   6   7        6.92      235.78     84.08 o 
   8   6   7     1464.60     1286.41    138.70 o 
   9   6   7      818.61      592.93    131.76 o 
  10   6   7      375.97      641.47    119.63 o 
  11   6   7        0.87       84.95    115.29 o 
  12   6   7       86.21      -89.29    127.43 o 
 -11   7   7      306.36      383.15    121.36 o 
 -10   7   7      576.37      721.22    130.89 o 
  -9   7   7      438.52      481.10    114.42 o 
  -8   7   7       37.67       35.54    102.29 o 
  -7   7   7       51.63      201.11    100.55 o 
  -6   7   7     4298.69     4014.39    179.44 o 
  -5   7   7      492.51      794.04     89.29 o 
  -4   7   7      832.73      918.86     91.02 o 
  -3   7   7     3619.71     3800.28    149.10 o 
  -2   7   7     3227.11     3430.14    139.56 o 
  -1   7   7      465.58      501.91     82.35 o 
   0   7   7     3793.36     3759.81    167.30 o 
   1   7   7      927.05      878.12     92.75 o 
   2   7   7       36.17       75.42     65.88 o 
   3   7   7      322.87      282.59     84.08 o 
   4   7   7      138.96      131.76     77.15 o 
   5   7   7      418.18      377.08     81.48 o 
   6   7   7        1.37      164.70     83.22 o 
   7   7   7     1215.33     1112.17    138.70 o 
   8   7   7      149.45      332.00    103.16 o 
   9   7   7       46.67      -53.74    100.55 o 
  10   7   7       33.15       26.87    102.29 o 
  11   7   7       39.82       -9.54    109.22 o 
 -11   8   7        0.08     -123.09    123.09 o 
 -10   8   7       14.63       73.68    104.02 o 
  -9   8   7       18.38      -16.47    110.09 o 
  -8   8   7        5.48        7.80     97.95 o 
  -7   8   7      543.19      766.30    116.16 o 
  -6   8   7      204.72      341.54     89.29 o 
  -5   8   7      139.72      124.83     91.02 o 
  -4   8   7      130.70      153.43     86.69 o 
  -3   8   7     1608.68     1705.10    112.69 o 
  -2   8   7     1129.39     1275.14    104.02 o 
  -1   8   7      913.11      885.06     90.15 o 
   0   8   7      128.99      180.59     52.70 o 
   1   8   7     3537.28     3754.34    155.17 o 
   2   8   7     2454.25     2460.13    130.03 o 
   3   8   7      338.11      352.81     96.22 o 
   4   8   7      964.20      933.60    108.36 o 
   5   8   7     3174.74     2658.64    162.10 o 
   6   8   7        1.35      -74.55     83.22 o 
   7   8   7     1081.50     1042.82    122.23 o 
   8   8   7       28.56      157.77    106.62 o 
   9   8   7     1333.92     1388.70    149.10 o 
  10   8   7      109.49      113.56    116.16 o 
  11   8   7        6.84       10.40    127.43 o 
 -10   9   7       57.13      136.96     99.69 o 
  -9   9   7      282.56      313.80    116.16 o 
  -8   9   7        1.92       82.35    100.55 o 
  -7   9   7      916.09      839.98    134.36 o 
  -6   9   7      142.44        0.00    101.42 o 
  -5   9   7      968.35      804.44    115.29 o 
  -4   9   7      503.47      358.01    103.16 o 
  -3   9   7     2725.60     2721.92    143.03 o 
  -2   9   7     1098.73      943.14    106.62 o 
  -1   9   7      754.60      758.50     97.09 o 
   0   9   7       23.73       96.83     52.67 o 
   1   9   7      635.94      804.44    102.29 o 
   2   9   7        0.18      -37.27     78.88 o 
   3   9   7       13.81      164.70     77.15 o 
   4   9   7      139.59      199.38     79.75 o 
   5   9   7      368.63      404.82    109.22 o 
   6   9   7       95.81      235.78     99.69 o 
   7   9   7      374.22      286.06    105.76 o 
   8   9   7       73.19      -87.55     95.35 o 
   9   9   7      139.69      164.70    103.16 o 
  10   9   7       26.93      139.56    117.89 o 
 -10  10   7        1.01      -19.94    108.36 o 
  -9  10   7       37.73      -54.61    112.69 o 
  -8  10   7        0.39      -17.34    104.89 o 
  -7  10   7      509.54      497.57    118.76 o 
  -6  10   7      242.55      197.64     98.82 o 
  -5  10   7      365.01      390.95     97.09 o 
  -4  10   7       20.19       93.62     85.82 o 
  -3  10   7      748.04      639.74    118.76 o 
  -2  10   7      296.42      302.53     94.49 o 
  -1  10   7     2037.77     2255.55    142.16 o 
   0  10   7        0.38      -90.79     94.92 o 
   1  10   7     2277.59     2213.94    151.70 o 
   2  10   7       63.17      -41.61     83.22 o 
   3  10   7     1478.20     1513.52    128.29 o 
   4  10   7        1.99      136.96     92.75 o 
   5  10   7     3422.84     3342.58    187.24 o 
   6  10   7        4.54       85.82     88.42 o 
   7  10   7      530.43      317.27    124.83 o 
   8  10   7      133.98       53.74    120.49 o 
   9  10   7      703.25      897.19    155.17 o 
  -9  11   7        5.68      183.77    114.42 o 
  -8  11   7       43.14      113.56    120.49 o 
  -7  11   7     1095.01     1165.05    138.70 o 
  -6  11   7      154.10      189.84     98.82 o 
  -5  11   7      630.18      459.43    123.09 o 
  -4  11   7       54.81      162.97     95.35 o 
  -3  11   7      409.83      624.13    110.96 o 
  -2  11   7       16.06      164.70     82.35 o 
  -1  11   7      294.70      195.91    111.82 o 
   0  11   7      128.40      145.06     69.06 o 
   1  11   7       28.86       -6.93     87.55 o 
   2  11   7        4.17       41.61    101.42 o 
   3  11   7       10.34      -13.87     87.55 o 
   4  11   7       12.67       90.15     91.89 o 
   5  11   7      103.62       39.88    110.09 o 
   6  11   7       72.39      101.42    103.16 o 
   7  11   7      177.99       98.82    114.42 o 
   8  11   7       38.97        9.54    113.56 o 
   9  11   7      142.58      124.83    127.43 o 
  -8  12   7        3.03      152.57    116.16 o 
  -7  12   7       44.80      114.42    117.03 o 
  -6  12   7        5.64      -43.34     97.09 o 
  -5  12   7       11.07       -7.80     97.95 o 
  -4  12   7      730.53      691.75    123.09 o 
  -3  12   7      291.74      234.92    111.82 o 
  -2  12   7       13.33       15.60    101.42 o 
  -1  12   7      638.70      571.26    135.23 o 
   0  12   7      577.49      677.18     89.47 o 
   1  12   7      806.55      871.19    123.09 o 
   2  12   7      483.92      247.05    112.69 o 
   3  12   7      104.36       24.27     96.22 o 
   4  12   7      177.20      223.65    110.09 o 
   5  12   7      926.22      996.88    139.56 o 
   6  12   7      287.12      293.00    119.63 o 
   7  12   7       69.62       97.09    113.56 o 
   8  12   7      217.25      332.00    137.83 o 
  -7  13   7      135.54       92.75    111.82 o 
  -6  13   7      385.04      646.67    115.29 o 
  -5  13   7       14.77      -26.87    118.76 o 
  -4  13   7      217.33      124.83    112.69 o 
  -3  13   7        2.69        8.67     99.69 o 
  -2  13   7        3.14      202.84    103.16 o 
  -1  13   7       89.51       83.22    117.89 o 
   0  13   7      133.99      310.98     76.92 o 
   1  13   7        0.70      -94.49     94.49 o 
   2  13   7       20.53      -40.74     98.82 o 
   3  13   7       43.85      130.89     91.89 o 
   4  13   7       90.36      117.89    113.56 o 
   5  13   7       22.98       19.07    114.42 o 
   6  13   7       19.70      188.97     97.95 o 
   7  13   7        0.11     -123.96    123.96 o 
  -5  14   7      274.14      488.04    131.76 o 
  -4  14   7      505.36      596.39    136.10 o 
  -3  14   7       12.28       57.21    106.62 o 
  -2  14   7       56.31       46.81    119.63 o 
  -1  14   7        1.64       54.61    118.76 o 
   0  14   7      483.01      628.13     91.18 o 
   1  14   7       16.95      -70.22    115.29 o 
   2  14   7      278.02      140.43    132.63 o 
   3  14   7       13.59      182.04    115.29 o 
   4  14   7      613.04      673.54    139.56 o 
   5  14   7        7.43      -58.95    123.96 o 
  -3  15   7        0.81      156.03    103.16 o 
  -2  15   7      128.51      183.77    131.76 o 
  -1  15   7       50.03      110.96    132.63 o 
   0  15   7       80.09      161.05     84.54 o 
   1  15   7       24.90       19.94    114.42 o 
   2  15   7       76.44      -39.01    117.89 o 
   3  15   7       65.57       94.49    127.43 o 
 -12   0   8      970.70     1245.67    151.70 o 
 -10   0   8       65.78      107.49    104.89 o 
  -8   0   8    13034.50    13129.35    285.19 o 
  -6   0   8      112.28      176.84     70.22 o 
  -4   0   8     9129.72    10026.02    180.31 o 
  -2   0   8     1231.07     1335.82     67.61 o 
   0   0   8     9276.22     9069.93     95.93 o 
   2   0   8     2736.98     2673.37     84.95 o 
   4   0   8    19710.02    21143.40    259.19 o 
   6   0   8      448.21      428.23     71.08 o 
   8   0   8    12225.18    12251.23    273.06 o 
  10   0   8      459.57      421.29    107.49 o 
  12   0   8     1122.41     1240.47    149.10 o 
 -13   1   8       38.98       61.55    138.70 o 
 -12   1   8        9.62      118.76    100.55 o 
 -11   1   8        0.19      105.76    110.09 o 
 -10   1   8        2.89       58.08     99.69 o 
  -9   1   8       41.40       70.22     88.42 o 
  -8   1   8     1765.99     2111.65    131.76 o 
  -7   1   8     1765.10     1775.31    117.03 o 
  -6   1   8       52.80      257.46     62.41 o 
  -5   1   8     1996.42     2035.37    104.89 o 
  -4   1   8    18791.46    18047.87    240.98 o 
  -3   1   8       65.37       18.20     44.21 o 
  -2   1   8      507.95      495.84     49.41 o 
  -1   1   8      624.30      682.21     52.88 o 
   0   1   8   329264.06   315812.38   2286.82 o 
   1   1   8    12301.36    13335.66    169.04 o 
   2   1   8     1584.70     1508.32     69.35 o 
   3   1   8      380.62      485.44     52.88 o 
   4   1   8    14609.84    14392.35    218.45 o 
   5   1   8      125.65      154.30     60.68 o 
   6   1   8        9.53      260.92     67.61 o 
   7   1   8      148.41      113.56     74.55 o 
   8   1   8      573.19      736.82     91.02 o 
   9   1   8       73.22       82.35     86.69 o 
  10   1   8        1.54       42.48     84.08 o 
  11   1   8       22.49      200.24     98.82 o 
  12   1   8       94.24      279.99    106.62 o 
  13   1   8        6.79      214.11    120.49 o 
 -12   2   8      514.07      620.67    136.96 o 
 -11   2   8       29.26      -56.35    117.89 o 
 -10   2   8      115.77      217.58     94.49 o 
  -9   2   8     1397.81     1332.35    120.49 o 
  -8   2   8     4073.49     4079.41    174.24 o 
  -7   2   8      362.25      420.42     84.95 o 
  -6   2   8      163.35      497.57     78.02 o 
  -5   2   8      169.69      188.97     63.28 o 
  -4   2   8       53.06      115.29     47.68 o 
  -3   2   8     2653.31     2623.10     97.09 o 
  -2   2   8     1121.94     1036.76     58.95 o 
  -1   2   8     6045.24     6386.10    124.83 o 
   0   2   8     6308.44     6431.89     94.05 o 
   1   2   8     2177.78     2298.89     80.62 o 
   2   2   8      455.00      403.09     46.81 o 
   3   2   8       10.92       75.42     40.74 o 
   4   2   8     4233.58     4180.83    125.69 o 
   5   2   8        7.94       56.35     62.41 o 
   6   2   8       49.11      209.78     66.75 o 
   7   2   8     2674.32     2483.53    133.50 o 
   8   2   8     4596.77     4651.53    183.77 o 
   9   2   8      316.08      202.84    100.55 o 
  10   2   8       35.50      -14.74    109.22 o 
  11   2   8      273.21      174.24    108.36 o 
  12   2   8      662.05      742.03    145.63 o 
 -12   3   8        6.66      -45.94    117.03 o 
 -11   3   8       76.95      -24.27    107.49 o 
 -10   3   8      117.00      169.90    102.29 o 
  -9   3   8      111.25      210.65     79.75 o 
  -8   3   8       32.18      -23.41     73.68 o 
  -7   3   8     2091.14     2299.76    127.43 o 
  -6   3   8       81.23       98.82     64.15 o 
  -5   3   8     4438.58     4344.66    143.90 o 
  -4   3   8     4158.25     4423.55    134.36 o 
  -3   3   8     9055.05     8691.06    168.17 o 
  -2   3   8      277.31      423.02     50.28 o 
  -1   3   8     6072.04     5711.69    124.83 o 
   0   3   8       20.30        6.92     36.84 o 
   1   3   8      116.15      494.97     52.88 o 
   2   3   8      331.97      371.88     47.68 o 
   3   3   8     9862.40     9882.12    180.31 o 
   4   3   8    12630.32    12675.12    218.45 o 
   5   3   8     1731.73     1405.17     93.62 o 
   6   3   8      227.71      369.28     76.28 o 
   7   3   8      310.16      426.49     83.22 o 
   8   3   8      208.67      136.10     86.69 o 
   9   3   8      724.16      546.12    110.09 o 
  10   3   8      252.92      119.63    109.22 o 
  11   3   8      309.30      251.39    114.42 o 
  12   3   8        8.85       65.88    105.76 o 
 -12   4   8       20.88       38.14    113.56 o 
 -11   4   8      144.54      264.39    112.69 o 
 -10   4   8       28.75       61.55     94.49 o 
  -9   4   8     1236.29     1307.21    127.43 o 
  -8   4   8        8.07       91.02     89.29 o 
  -7   4   8      835.58      795.77    100.55 o 
  -6   4   8        8.80      119.63     71.95 o 
  -5   4   8     1002.93     1055.83     91.89 o 
  -4   4   8     3781.00     3864.43    134.36 o 
  -3   4   8    10430.47    10452.51    195.91 o 
  -2   4   8      185.03      345.01     59.81 o 
  -1   4   8       22.82       73.68     45.94 o 
   0   4   8     4962.53     5174.66     90.71 o 
   1   4   8       45.23       85.82     42.48 o 
   2   4   8      501.21      572.12     59.81 o 
   3   4   8     9069.38     9269.25    188.11 o 
   4   4   8     4191.90     4782.43    145.63 o 
   5   4   8     1274.93     1282.07     93.62 o 
   6   4   8      101.63      170.77     77.15 o 
   7   4   8     1521.03     1490.12    114.42 o 
   8   4   8      874.85      966.54    108.36 o 
   9   4   8      584.41      313.80    113.56 o 
  10   4   8       15.84       93.62    103.16 o 
  11   4   8      453.26      599.86    109.22 o 
  12   4   8      310.82      416.09    111.82 o 
 -12   5   8        5.24      195.04    110.09 o 
 -11   5   8      782.80      878.12    135.23 o 
 -10   5   8        2.21      158.63     89.29 o 
  -9   5   8      415.92      761.96    105.76 o 
  -8   5   8      656.37      542.65    103.16 o 
  -7   5   8     5997.99     5850.39    204.58 o 
  -6   5   8       51.19       91.89     72.82 o 
  -5   5   8     5256.18     4700.94    162.10 o 
  -4   5   8       20.25      136.10     58.95 o 
  -3   5   8    17921.06    17142.01    262.66 o 
  -2   5   8      410.84      449.03     62.41 o 
  -1   5   8     3077.77     3105.93    112.69 o 
   0   5   8     2207.87     2201.08     71.10 o 
   1   5   8     1043.24      949.20     74.55 o 
   2   5   8       72.24      115.29     55.48 o 
   3   5   8    18989.47    18221.24    269.59 o 
   4   5   8       79.52      121.36     65.88 o 
   5   5   8     3194.24     3011.45    133.50 o 
   6   5   8      544.37      573.86     86.69 o 
   7   5   8     4218.70     4425.28    178.57 o 
   8   5   8      858.31      613.73    120.49 o 
   9   5   8       55.03      -84.08    103.16 o 
  10   5   8       46.01        0.00    101.42 o 
  11   5   8      363.84      435.16    113.56 o 
  12   5   8       38.54      181.17    107.49 o 
 -12   6   8      355.55      273.06    136.96 o 
 -11   6   8      342.97      449.03    140.43 o 
 -10   6   8       32.17     -102.29    102.29 o 
  -9   6   8      560.61      466.37    119.63 o 
  -8   6   8       69.73       19.94     85.82 o 
  -7   6   8      868.51      966.54    104.02 o 
  -6   6   8     1137.86     1204.06    104.02 o 
  -5   6   8     1322.20     1135.58    104.89 o 
  -4   6   8      207.55      364.94     72.82 o 
  -3   6   8     1296.93     1516.99    104.89 o 
  -2   6   8     1109.54     1043.69     84.95 o 
  -1   6   8     1394.14     1515.26     91.89 o 
   0   6   8        3.38        1.23     42.52 o 
   1   6   8     1024.25     1181.52     84.08 o 
   2   6   8        3.84       95.35     56.35 o 
   3   6   8     5464.30     5671.82    173.37 o 
   4   6   8     1669.81     1750.18    111.82 o 
   5   6   8      819.76      762.83     94.49 o 
   6   6   8      453.36      512.31     89.29 o 
   7   6   8     1236.81     1130.38    123.96 o 
   8   6   8      278.40      450.76    104.89 o 
   9   6   8      531.64      733.36    113.56 o 
  10   6   8       37.55      -40.74     98.82 o 
  11   6   8      948.33      996.88    156.90 o 
 -11   7   8      513.48      627.60    135.23 o 
 -10   7   8       49.96       52.88    100.55 o 
  -9   7   8      165.28      350.21    114.42 o 
  -8   7   8     2159.66     1946.95    162.10 o 
  -7   7   8     4037.68     3786.41    180.31 o 
  -6   7   8      536.58      606.80    101.42 o 
  -5   7   8     4265.94     4387.14    170.77 o 
  -4   7   8     2466.12     2164.53    130.03 o 
  -3   7   8     3906.35     3447.47    148.23 o 
  -2   7   8      209.78      339.81     74.55 o 
  -1   7   8     1659.14     1454.58    104.89 o 
   0   7   8     2994.86     3006.34     90.95 o 
   1   7   8     3883.66     4181.70    147.36 o 
   2   7   8      497.73      488.04     81.48 o 
   3   7   8     6435.65     5710.82    183.77 o 
   4   7   8     4322.08     3965.85    162.97 o 
   5   7   8     2380.51     2252.95    133.50 o 
   6   7   8     1227.10     1216.19    117.89 o 
   7   7   8     2679.22     2608.36    155.17 o 
   8   7   8     1661.54     1543.00    150.83 o 
   9   7   8        4.67       32.94    100.55 o 
  10   7   8        3.68       81.48    103.16 o 
  11   7   8      469.63      631.07    135.23 o 
 -11   8   8       59.19      101.42    116.16 o 
 -10   8   8       19.88       -8.67    120.49 o 
  -9   8   8      596.44      663.14    123.09 o 
  -8   8   8      764.32      769.77    128.29 o 
  -7   8   8      316.75      306.00    109.22 o 
  -6   8   8       87.55      -13.00     90.15 o 
  -5   8   8      331.85      356.28     87.55 o 
  -4   8   8      345.22      415.22     83.22 o 
  -3   8   8       39.51      184.64     72.82 o 
  -2   8   8     1628.17     1698.16    116.16 o 
  -1   8   8       77.65      150.83     74.55 o 
   0   8   8      866.96      853.98     64.22 o 
   1   8   8      219.92       89.29     77.15 o 
   2   8   8     2444.27     2336.17    138.70 o 
   3   8   8       26.01      -10.40     71.08 o 
   4   8   8      391.85      514.91     83.22 o 
   5   8   8      879.70     1028.95    104.02 o 
   6   8   8     1125.90      815.71    122.23 o 
   7   8   8      565.33      641.47    112.69 o 
   8   8   8      483.53      486.30    118.76 o 
   9   8   8      343.23      463.77    112.69 o 
  10   8   8       50.71      306.87    103.16 o 
  11   8   8      127.79      251.39    128.29 o 
 -10   9   8        3.31      108.36    110.96 o 
  -9   9   8       34.06      117.89     99.69 o 
  -8   9   8     1214.89     1468.45    150.83 o 
  -7   9   8      584.52      537.45    123.09 o 
  -6   9   8      113.29      234.05     97.95 o 
  -5   9   8     1110.39      904.13    122.23 o 
  -4   9   8     2589.73     2527.74    149.10 o 
  -3   9   8        6.81       29.47     80.62 o 
  -2   9   8        1.02       84.08     79.75 o 
  -1   9   8       48.22       49.41     79.75 o 
   0   9   8     6526.31     6615.30    145.87 o 
   1   9   8       67.83      117.03     68.48 o 
   2   9   8      177.97      182.91     67.61 o 
   3   9   8     1472.20     1425.97    123.09 o 
   4   9   8     2031.99     2037.10    140.43 o 
   5   9   8      338.89      371.01     98.82 o 
   6   9   8      231.90      391.82     93.62 o 
   7   9   8      254.59      266.99    116.16 o 
   8   9   8      245.82      391.82    111.82 o 
   9   9   8       75.80      240.98    102.29 o 
  10   9   8        0.07      151.70    117.03 o 
  -9  10   8       10.05       77.15    117.03 o 
  -8  10   8      785.29      794.04    146.50 o 
  -7  10   8       44.75       32.94    113.56 o 
  -6  10   8       45.39      123.09    114.42 o 
  -5  10   8      604.44      317.27    117.89 o 
  -4  10   8      506.08      517.51    113.56 o 
  -3  10   8     1760.37     1641.82    143.03 o 
  -2  10   8        8.55       87.55     81.48 o 
  -1  10   8      842.99      827.84    107.49 o 
   0  10   8       13.69       -7.41     83.22 o 
   1  10   8      705.94      653.61    107.49 o 
   2  10   8        0.98       51.14     84.95 o 
   3  10   8     1839.03     1745.84    143.90 o 
   4  10   8      708.56      944.00    117.89 o 
   5  10   8      208.52      213.25    106.62 o 
   6  10   8      402.07      291.26    114.42 o 
   7  10   8       44.32      -55.48    103.16 o 
   8  10   8     1040.35      976.08    149.97 o 
   9  10   8      188.69      227.12    127.43 o 
  -9  11   8      310.80      535.71    142.16 o 
  -8  11   8      474.60      708.22    139.56 o 
  -7  11   8       35.83      -34.67    110.09 o 
  -6  11   8        4.59      -56.35     91.89 o 
  -5  11   8       54.58       31.21     96.22 o 
  -4  11   8      596.41      659.67    126.56 o 
  -3  11   8       43.77      100.55     95.35 o 
  -2  11   8       12.24      -26.87     88.42 o 
  -1  11   8      130.21      328.54     90.15 o 
   0  11   8      649.94      725.53     79.68 o 
   1  11   8       99.52      173.37     97.95 o 
   2  11   8       19.14      -39.88     77.15 o 
   3  11   8       10.56       87.55     97.95 o 
   4  11   8     1005.97      884.19    130.03 o 
   5  11   8       26.74     -108.36    108.36 o 
   6  11   8        8.52      -88.42     91.02 o 
   7  11   8       14.82      209.78     97.09 o 
   8  11   8      203.22      253.99    127.43 o 
   9  11   8      389.95      336.34    146.50 o 
  -8  12   8      201.67      329.40    126.56 o 
  -7  12   8       76.61     -110.96    136.10 o 
  -6  12   8        0.26      -43.34    100.55 o 
  -5  12   8      116.00        0.00    109.22 o 
  -4  12   8       65.05      189.84    110.09 o 
  -3  12   8      498.92      475.90    127.43 o 
  -2  12   8      389.45      285.19    119.63 o 
  -1  12   8       80.97      280.86    100.55 o 
   0  12   8       50.11       87.29     83.65 o 
   1  12   8       11.92       45.94     99.69 o 
   2  12   8      247.54      265.26    107.49 o 
   3  12   8      141.56      305.13    106.62 o 
   4  12   8      304.42      392.68    120.49 o 
   5  12   8      637.47      727.29    123.09 o 
   6  12   8        2.38      -52.88    107.49 o 
   7  12   8      460.19      815.71    127.43 o 
   8  12   8      217.77      125.69    140.43 o 
  -6  13   8       15.71      -38.14    114.42 o 
  -5  13   8      235.69      245.32    116.16 o 
  -4  13   8      122.40      361.48    118.76 o 
  -3  13   8        3.26       43.34    110.96 o 
  -2  13   8       93.17        0.00    105.76 o 
  -1  13   8      331.22      436.03    106.62 o 
   0  13   8       92.42       75.39     78.68 o 
   1  13   8      396.31      312.93    119.63 o 
   2  13   8        4.23      -65.01    107.49 o 
   3  13   8      238.31      123.09    118.76 o 
   4  13   8      107.29      301.66    112.69 o 
   5  13   8      202.70      200.24    130.89 o 
   6  13   8       18.02       30.34    113.56 o 
  -5  14   8       47.42      112.69    109.22 o 
  -4  14   8        4.25       29.47    106.62 o 
  -3  14   8       53.63       96.22    121.36 o 
  -2  14   8       66.25        9.54    110.09 o 
  -1  14   8       64.57      138.70    118.76 o 
   0  14   8        0.14      177.01     80.35 o 
   1  14   8        1.45       37.27    110.96 o 
   2  14   8       32.49     -121.36    121.36 o 
   3  14   8      105.33      154.30    133.50 o 
   4  14   8        0.50       70.22    109.22 o 
   5  14   8        6.15     -129.16    129.16 o 
  -2  15   8        2.75      164.70    105.76 o 
  -1  15   8      376.11      305.13    144.76 o 
   0  15   8       42.45       53.27    100.12 o 
   1  15   8      315.49      254.85    127.43 o 
   2  15   8       13.67       92.75    114.42 o 
 -11   0   9        0.29       97.95    111.82 o 
  -9   0   9      167.77      258.32     86.69 o 
  -7   0   9     1194.70     1003.82     99.69 o 
  -5   0   9    31930.66    32058.80    355.41 o 
  -3   0   9       99.27      215.85     46.81 o 
  -1   0   9    38282.16    40071.13    297.33 o 
   1   0   9     4976.52     4886.45    110.96 o 
   3   0   9     7940.23     7513.88    149.97 o 
   5   0   9       20.60      167.30     55.48 o 
   7   0   9     6557.03     6159.85    186.37 o 
   9   0   9       53.42      -32.07     92.75 o 
  11   0   9      181.50      -32.07    110.96 o 
 -12   1   9        8.77       92.75    110.09 o 
 -11   1   9        1.96      148.23     95.35 o 
 -10   1   9      437.65      558.25    107.49 o 
  -9   1   9      845.10      889.39    118.76 o 
  -8   1   9      210.59      302.53     90.15 o 
  -7   1   9       29.18       65.01     70.22 o 
  -6   1   9       17.61      291.26     75.42 o 
  -5   1   9     1536.31     1577.67     99.69 o 
  -4   1   9        9.84       93.62     50.28 o 
  -3   1   9       92.32      178.57     45.94 o 
  -2   1   9      261.33      247.92     52.01 o 
  -1   1   9     1655.42     1692.96     73.68 o 
   0   1   9       44.59      -78.45     78.45 o 
   1   1   9        6.84      -43.34     43.34 o 
   2   1   9      437.04      494.97     51.14 o 
   3   1   9     5095.37     5254.86    128.29 o 
   4   1   9     1869.93     1888.00     96.22 o 
   5   1   9      237.88      344.14     65.88 o 
   6   1   9     1329.62     1277.74     97.09 o 
   7   1   9     3597.18     3554.96    154.30 o 
   8   1   9      221.53      115.29     91.89 o 
   9   1   9       27.07      -45.08     82.35 o 
  10   1   9      245.49      429.96    106.62 o 
  11   1   9     2768.56     2856.28    187.24 o 
  12   1   9        1.95      145.63    113.56 o 
 -12   2   9      502.66      433.43    136.96 o 
 -11   2   9        0.95      -48.54    107.49 o 
 -10   2   9     1152.70     1584.61    136.96 o 
  -9   2   9      142.54      241.85     98.82 o 
  -8   2   9     5061.66     5448.17    193.31 o 
  -7   2   9        2.69      -59.81     72.82 o 
  -6   2   9    10615.71    10382.29    225.38 o 
  -5   2   9    12770.22    12327.51    225.38 o 
  -4   2   9     3470.17     3354.72    116.16 o 
  -3   2   9     1082.12      969.14     68.48 o 
  -2   2   9      597.85      757.63     58.95 o 
  -1   2   9    16539.47    16486.67    202.84 o 
   0   2   9    23330.58    23990.70    216.71 o 
   1   2   9      237.87      232.32     47.68 o 
   2   2   9     3174.20     3339.12    100.55 o 
   3   2   9     2864.20     2893.55     99.69 o 
   4   2   9     3959.36     4116.68    127.43 o 
   5   2   9      232.62      361.48     65.88 o 
   6   2   9      108.27      343.27     78.02 o 
   7   2   9        7.80      118.76     65.88 o 
   8   2   9      307.28      411.75     92.75 o 
   9   2   9        0.57      -26.01     87.55 o 
  10   2   9     2505.77     2412.45    159.50 o 
  11   2   9       49.37       41.61    106.62 o 
  12   2   9        9.55     -120.49    120.49 o 
 -12   3   9       31.80      271.32    102.29 o 
 -11   3   9       37.79      252.25     90.15 o 
 -10   3   9      417.04      390.95    120.49 o 
  -9   3   9      338.98      395.28     91.02 o 
  -8   3   9       21.79      -40.74     88.42 o 
  -7   3   9        0.18       68.48     71.95 o 
  -6   3   9      594.65      830.44     81.48 o 
  -5   3   9     1057.33     1278.61     92.75 o 
  -4   3   9     4171.81     4654.13    138.70 o 
  -3   3   9       77.02      208.04     48.54 o 
  -2   3   9      754.24      676.14     61.55 o 
  -1   3   9      980.48     1090.50     65.01 o 
   0   3   9      334.93      401.50     34.68 o 
   1   3   9      358.83      407.42     48.54 o 
   2   3   9     1255.86     1287.28     73.68 o 
   3   3   9     5592.31     6093.11    149.10 o 
   4   3   9      117.80      119.63     71.95 o 
   5   3   9        6.47      -12.14     58.95 o 
   6   3   9     7578.42     7563.29    206.31 o 
   7   3   9      511.12      601.60     89.29 o 
   8   3   9      385.54      488.04     87.55 o 
   9   3   9        5.37      -13.00     84.08 o 
  10   3   9     1380.52     1636.62    143.03 o 
  11   3   9      370.64      450.76    108.36 o 
  12   3   9      226.96      407.42    125.69 o 
 -12   4   9      445.43      413.49    147.36 o 
 -11   4   9        4.03      130.03    104.89 o 
 -10   4   9     1357.72     1256.07    136.96 o 
  -9   4   9      109.48      201.11     91.02 o 
  -8   4   9     3077.53     3053.92    162.10 o 
  -7   4   9       59.85      240.98     70.22 o 
  -6   4   9     9324.09     9061.21    225.38 o 
  -5   4   9      259.40      312.07     65.88 o 
  -4   4   9     3666.55     3170.08    122.23 o 
  -3   4   9     2599.31     3011.45    117.89 o 
  -2   4   9    13005.15    13944.19    219.31 o 
  -1   4   9      147.99      159.50     45.94 o 
   0   4   9    13206.64    13145.39    144.56 o 
   1   4   9        6.66       27.74     45.08 o 
   2   4   9     5938.13     5883.33    145.63 o 
   3   4   9     1447.39     1867.20    100.55 o 
   4   4   9     5982.12     5831.32    162.10 o 
   5   4   9       46.54      101.42     65.01 o 
   6   4   9     2133.82     2626.56    130.03 o 
   7   4   9      952.29     1011.62    108.36 o 
   8   4   9      683.35      696.08    107.49 o 
   9   4   9      190.02      147.36    101.42 o 
  10   4   9      466.62      519.24    113.56 o 
  11   4   9       28.81       44.21     90.15 o 
  12   4   9       77.85      -19.07    126.56 o 
 -12   5   9      145.33      364.08    125.69 o 
 -11   5   9       28.72      -61.55    104.89 o 
 -10   5   9        1.56       56.35    110.96 o 
  -9   5   9       11.92       57.21     90.15 o 
  -8   5   9      346.05      356.28     94.49 o 
  -7   5   9       64.69       87.55     79.75 o 
  -6   5   9      326.68      255.72     84.95 o 
  -5   5   9      295.48      272.19     80.62 o 
  -4   5   9     1384.84     1588.07    104.02 o 
  -3   5   9     1770.11     2034.50    109.22 o 
  -2   5   9     2177.27     1886.27    100.55 o 
  -1   5   9     4044.76     4214.64    131.76 o 
   0   5   9     6671.42     6677.83    113.39 o 
   1   5   9     3150.85     3151.01    119.63 o 
   2   5   9    11369.16    12201.82    220.18 o 
   3   5   9     1289.82     1387.83     93.62 o 
   4   5   9     1285.26     1172.85     97.09 o 
   5   5   9      529.17      580.79     84.95 o 
   6   5   9     9420.23     8982.33    238.38 o 
   7   5   9      166.33      101.42     87.55 o 
   8   5   9      458.60      312.93    104.02 o 
   9   5   9      129.92       14.74     98.82 o 
  10   5   9     1925.75     1881.94    151.70 o 
  11   5   9      159.76      311.20    106.62 o 
  12   5   9      318.47      395.28    125.69 o 
 -11   6   9        0.94       55.48    117.89 o 
 -10   6   9     1009.33     1206.66    143.90 o 
  -9   6   9      138.17      234.92     95.35 o 
  -8   6   9      440.09      543.52    110.96 o 
  -7   6   9      200.10      336.34     88.42 o 
  -6   6   9     2555.13     2254.68    132.63 o 
  -5   6   9     2220.82     2267.69    130.03 o 
  -4   6   9     2521.59     2387.31    123.09 o 
  -3   6   9      135.98      294.73     80.62 o 
  -2   6   9    15926.89    15921.48    263.52 o 
  -1   6   9     8828.71     9028.27    199.38 o 
   0   6   9     7526.88     7320.66    126.86 o 
   1   6   9     5017.72     5019.94    161.23 o 
   2   6   9      137.43      192.44     65.88 o 
   3   6   9      599.93      651.01     81.48 o 
   4   6   9      640.26      620.67     75.42 o 
   5   6   9      360.96      259.19     83.22 o 
   6   6   9      896.47      915.40    108.36 o 
   7   6   9      464.97      474.17     99.69 o 
   8   6   9       22.92      -19.94     94.49 o 
   9   6   9       36.09      108.36     93.62 o 
  10   6   9       73.04       26.01    108.36 o 
  11   6   9       58.25      -54.61    114.42 o 
 -11   7   9      102.76       19.94    126.56 o 
 -10   7   9       71.97      142.16    114.42 o 
  -9   7   9        1.13      -23.41     95.35 o 
  -8   7   9     1072.50     1020.29    125.69 o 
  -7   7   9       70.56      -26.01    102.29 o 
  -6   7   9        3.73       24.27     78.88 o 
  -5   7   9      129.27      168.17     73.68 o 
  -4   7   9      239.90      264.39     71.08 o 
  -3   7   9       34.73      111.82     70.22 o 
  -2   7   9      242.48      340.67     71.08 o 
  -1   7   9     1036.37     1127.78     91.02 o 
   0   7   9      542.60      674.71     61.55 o 
   1   7   9      478.19      620.67     75.42 o 
   2   7   9     2904.07     3072.99    137.83 o 
   3   7   9     1519.43     1796.12    109.22 o 
   4   7   9      798.20      738.56     96.22 o 
   5   7   9        2.20      -43.34     78.88 o 
   6   7   9     5367.81     5312.94    201.98 o 
   7   7   9      753.74      769.77    125.69 o 
   8   7   9      284.97      225.38    113.56 o 
   9   7   9      404.76      570.39    115.29 o 
  10   7   9      830.57      964.81    154.30 o 
  11   7   9      202.54      -85.82    135.23 o 
 -11   8   9       83.09      286.93    119.63 o 
 -10   8   9      384.21      591.19    130.89 o 
  -9   8   9     1098.85     1168.52    138.70 o 
  -8   8   9      207.30      385.75    102.29 o 
  -7   8   9      640.32      794.04    104.02 o 
  -6   8   9      111.49      246.19     87.55 o 
  -5   8   9     2783.08     2562.42    155.17 o 
  -4   8   9      704.70      625.87     99.69 o 
  -3   8   9     1686.65     1854.20    122.23 o 
  -2   8   9     3087.32     3240.29    149.97 o 
  -1   8   9     7579.18     8021.85    215.85 o 
   0   8   9      115.40      137.43     51.57 o 
   1   8   9     2341.39     2482.67    127.43 o 
   2   8   9      128.69      349.34     86.69 o 
   3   8   9      522.63      519.24     87.55 o 
   4   8   9      232.48      249.65     86.69 o 
   5   8   9       53.37       75.42     87.55 o 
   6   8   9        9.18      101.42     84.08 o 
   7   8   9      604.95      708.22    112.69 o 
   8   8   9       36.47      129.16    109.22 o 
   9   8   9       12.64      -50.28    108.36 o 
  10   8   9        0.05     -109.22    116.16 o 
 -10   9   9        8.63       79.75    107.49 o 
  -9   9   9      113.73      211.51    114.42 o 
  -8   9   9       37.73      110.09    113.56 o 
  -7   9   9      504.87      600.73     98.82 o 
  -6   9   9       26.79        0.00    103.16 o 
  -5   9   9        3.19      188.11    106.62 o 
  -4   9   9        3.20       82.35     82.35 o 
  -3   9   9      508.38      657.94     94.49 o 
  -2   9   9      326.64      338.94     91.02 o 
  -1   9   9      236.59      240.98     80.62 o 
   0   9   9      216.59      233.81     60.88 o 
   1   9   9      192.45      204.58     86.69 o 
   2   9   9     1054.10      874.65    118.76 o 
   3   9   9     1637.52     1652.22    133.50 o 
   4   9   9      655.00      640.60    100.55 o 
   5   9   9      644.31      587.73    112.69 o 
   6   9   9      499.10      624.13    112.69 o 
   7   9   9     1570.01     1691.23    151.70 o 
   8   9   9        1.49       59.81    113.56 o 
   9   9   9      783.21      890.26    144.76 o 
  10   9   9       75.73      173.37    119.63 o 
  -9  10   9      860.77      899.79    162.97 o 
  -8  10   9        7.29      181.17    119.63 o 
  -7  10   9      111.52     -108.36    108.36 o 
  -6  10   9       18.32       23.41    102.29 o 
  -5  10   9     2442.65     2317.96    159.50 o 
  -4  10   9       94.31      305.13     82.35 o 
  -3  10   9     2406.36     2148.06    149.10 o 
  -2  10   9      114.29      -55.48     91.89 o 
  -1  10   9     1428.96     1669.56    135.23 o 
   0  10   9     1110.31      954.41     81.52 o 
   1  10   9      408.51      303.40    104.89 o 
   2  10   9      164.45      175.10    103.16 o 
   3  10   9       54.85      208.04     96.22 o 
   4  10   9      220.22       98.82    104.02 o 
   5  10   9       55.40       59.81     86.69 o 
   6  10   9      112.81      222.78    104.89 o 
   7  10   9       55.41      -40.74    106.62 o 
   8  10   9       37.86      193.31    109.22 o 
   9  10   9       87.36       19.94    123.09 o 
  -8  11   9       62.52      -65.01    113.56 o 
  -7  11   9      141.52      181.17    122.23 o 
  -6  11   9       17.88      127.43    104.89 o 
  -5  11   9        7.88       15.60     97.09 o 
  -4  11   9       74.90      -65.88    106.62 o 
  -3  11   9      282.97      123.96    107.49 o 
  -2  11   9      293.96      247.92     91.89 o 
  -1  11   9      533.92      340.67    117.03 o 
   0  11   9        4.32      -39.66     65.89 o 
   1  11   9      311.78      379.68    101.42 o 
   2  11   9      385.50      523.58    104.02 o 
   3  11   9     1167.05     1162.45    130.03 o 
   4  11   9       11.43       31.21    101.42 o 
   5  11   9      502.66      520.98    113.56 o 
   6  11   9      108.39       52.01    107.49 o 
   7  11   9      776.11      847.78    139.56 o 
   8  11   9       51.51      -93.62    122.23 o 
  -8  12   9      152.36      301.66    134.36 o 
  -7  12   9       35.77       68.48    119.63 o 
  -6  12   9      459.70      312.93    142.16 o 
  -5  12   9      822.37      917.13    127.43 o 
  -4  12   9      253.63       41.61    118.76 o 
  -3  12   9      238.51      257.46    113.56 o 
  -2  12   9      709.89      838.25    122.23 o 
  -1  12   9      321.37      331.14    122.23 o 
   0  12   9      917.41      911.16    147.36 o 
   1  12   9       98.38       70.22    111.82 o 
   2  12   9        5.47      -75.42     94.49 o 
   3  12   9       53.54      138.70    103.16 o 
   4  12   9       87.88       84.95     98.82 o 
   5  12   9        6.92      106.62     97.09 o 
   6  12   9       14.75     -106.62    118.76 o 
   7  12   9        0.24     -103.16    110.96 o 
  -6  13   9       42.03      110.09    119.63 o 
  -5  13   9        3.44       38.14    124.83 o 
  -4  13   9        0.08     -117.89    117.89 o 
  -3  13   9      128.27       44.21    114.42 o 
  -2  13   9       70.04       43.34    115.29 o 
  -1  13   9       35.74      -57.21     99.69 o 
   0  13   9      159.86      141.28     93.62 o 
   1  13   9      119.99       51.14    104.89 o 
   2  13   9       58.58      164.70    102.29 o 
   3  13   9       41.15       44.21    113.56 o 
   4  13   9      179.07      166.44    112.69 o 
   5  13   9       55.59      115.29    117.89 o 
   6  13   9      418.57      414.36    130.89 o 
  -5  14   9        1.05       52.01    129.16 o 
  -4  14   9      116.51       39.88    113.56 o 
  -3  14   9       15.51      271.32    113.56 o 
  -2  14   9      349.73      540.92    123.96 o 
  -1  14   9        0.06     -118.76    118.76 o 
   0  14   9       75.89      284.62     80.96 o 
   1  14   9       55.18      215.85    111.82 o 
   2  14   9      100.12      219.31    116.16 o 
   3  14   9        0.25      117.03    109.22 o 
   4  14   9      280.35      442.96    137.83 o 
   5  14   9      106.10      125.69    120.49 o 
  -2  15   9      155.60      208.04    125.69 o 
  -1  15   9        0.81       20.80    118.76 o 
   0  15   9      162.56      154.88     97.12 o 
   1  15   9       59.95      -19.94    126.56 o 
   2  15   9      156.02      280.86    130.89 o 
 -12   0  10       72.01      371.01     97.95 o 
 -10   0  10      434.24      423.02    117.03 o 
  -8   0  10      258.58      251.39     82.35 o 
  -6   0  10    12131.35    12054.45    247.92 o 
  -4   0  10       25.11      115.29     49.41 o 
  -2   0  10     8013.26     7660.37    145.63 o 
   0   0  10      435.59      460.82     62.41 o 
   2   0  10     1730.18     1506.59     71.08 o 
   4   0  10     1076.04     1003.82     76.28 o 
   6   0  10    30738.16    31259.57    381.42 o 
   8   0  10      125.59       34.67     90.15 o 
  10   0  10      130.09      245.32     88.42 o 
  12   0  10        0.50      121.36    107.49 o 
 -12   1  10       91.61      168.17    110.09 o 
 -11   1  10      203.51      242.72    108.36 o 
 -10   1  10     4229.65     4316.93    202.84 o 
  -9   1  10      146.00      -19.07     97.09 o 
  -8   1  10      964.62      800.10    113.56 o 
  -7   1  10     1444.65     1405.17    113.56 o 
  -6   1  10    15705.85    14208.58    266.12 o 
  -5   1  10      620.02      970.01     80.62 o 
  -4   1  10      292.72      445.56     58.95 o 
  -3   1  10        9.22       59.81     46.81 o 
  -2   1  10      886.91      980.41     65.01 o 
  -1   1  10      703.35      789.70     57.21 o 
   0   1  10     3199.83     3473.58     79.75 o 
   1   1  10        0.25      -26.01     40.74 o 
   2   1  10     4124.92     4062.07    112.69 o 
   3   1  10       38.37       48.54     44.21 o 
   4   1  10      102.51      273.93     58.95 o 
   5   1  10      552.77      680.48     71.08 o 
   6   1  10     3127.62     3276.70    133.50 o 
   7   1  10      398.95      466.37     83.22 o 
   8   1  10        8.08       99.69     84.08 o 
   9   1  10      270.47      199.38     93.62 o 
  10   1  10     4752.22     4446.09    210.65 o 
  11   1  10       81.19       66.75    100.55 o 
  12   1  10        2.81       83.22    109.22 o 
 -12   2  10        0.60      -18.20    110.09 o 
 -11   2  10      260.86      293.00    121.36 o 
 -10   2  10        1.77      232.32     88.42 o 
  -9   2  10      204.46      146.50     98.82 o 
  -8   2  10      185.76      372.75     91.02 o 
  -7   2  10      844.28     1106.10    102.29 o 
  -6   2  10    11104.31    10885.07    235.78 o 
  -5   2  10     4487.80     4819.70    154.30 o 
  -4   2  10     1433.62     1537.80     88.42 o 
  -3   2  10     1128.38     1126.91     74.55 o 
  -2   2  10     8543.86     9150.49    164.70 o 
  -1   2  10       45.79      147.36     44.21 o 
   0   2  10     1285.48     1453.60     53.57 o 
   1   2  10     6041.04     6269.08    135.23 o 
   2   2  10     8033.50     7913.50    156.90 o 
   3   2  10     5258.28     5631.07    140.43 o 
   4   2  10        6.16       46.81     55.48 o 
   5   2  10     4980.36     4996.54    161.23 o 
   6   2  10    17481.02    17222.62    298.20 o 
   7   2  10      951.14      892.86     93.62 o 
   8   2  10       72.65      132.63     77.15 o 
   9   2  10       89.86       19.94     96.22 o 
  10   2  10       88.69       53.74     98.82 o 
  11   2  10        9.96       51.14     93.62 o 
  12   2  10       51.70      -37.27    124.83 o 
 -12   3  10        4.87      161.23    105.76 o 
 -11   3  10      952.46     1041.09    137.83 o 
 -10   3  10        9.81        7.80    101.42 o 
  -9   3  10       54.60      102.29     92.75 o 
  -8   3  10        0.60       36.41     81.48 o 
  -7   3  10     4722.65     4517.17    178.57 o 
  -6   3  10     2055.64     1606.28    116.16 o 
  -5   3  10     5598.46     5512.32    163.84 o 
  -4   3  10      114.10      321.60     70.22 o 
  -3   3  10     3017.56     3677.19    122.23 o 
  -2   3  10       10.74       99.69     42.48 o 
  -1   3  10       65.79       93.62     47.68 o 
   0   3  10      262.49      189.56     78.45 o 
   1   3  10       27.44       91.89     43.34 o 
   2   3  10      201.26      214.98     55.48 o 
   3   3  10      162.81      216.71     56.35 o 
   4   3  10      705.17      979.54     81.48 o 
   5   3  10     2330.47     2236.48    111.82 o 
   6   3  10      266.32      348.47     71.08 o 
   7   3  10      205.38      257.46     81.48 o 
   8   3  10      303.60      308.60     91.89 o 
   9   3  10      340.46      456.83     97.09 o 
  10   3  10     1694.52     1487.52    158.63 o 
  11   3  10       49.86       43.34    109.22 o 
  12   3  10        0.05       77.15    108.36 o 
 -12   4  10       13.79      117.03    119.63 o 
 -11   4  10      398.53      422.16    125.69 o 
 -10   4  10      113.03       94.49    107.49 o 
  -9   4  10      258.87      310.33     99.69 o 
  -8   4  10      170.80      208.04     91.89 o 
  -7   4  10     4613.74     4485.96    185.51 o 
  -6   4  10     1601.90     1482.32    110.09 o 
  -5   4  10     3493.66     3761.27    143.90 o 
  -4   4  10       42.99      140.43     55.48 o 
  -3   4  10     9353.01     8319.18    182.91 o 
  -2   4  10     5316.68     5129.17    141.30 o 
  -1   4  10     2356.10     2133.32     95.35 o 
   0   4  10     1869.73     1916.64     67.61 o 
   1   4  10    11368.84    11139.05    195.04 o 
   2   4  10     3247.25     3105.07    117.89 o 
   3   4  10    16734.82    17589.30    264.39 o 
   4   4  10      956.91     1081.83     83.22 o 
   5   4  10     9920.06     9664.54    217.58 o 
   6   4  10     1496.39     1362.69    110.09 o 
   7   4  10     4672.81     4407.94    178.57 o 
   8   4  10       48.37      191.57     73.68 o 
   9   4  10      438.85      514.04    106.62 o 
  10   4  10       32.73      214.98     96.22 o 
  11   4  10       13.78      -52.01    108.36 o 
  12   4  10        3.96      -38.14    113.56 o 
 -12   5  10        4.28       39.88    130.89 o 
 -11   5  10     1169.81     1297.68    152.57 o 
 -10   5  10      433.04      292.13    116.16 o 
  -9   5  10      201.14      467.23     92.75 o 
  -8   5  10      456.09      335.47    104.89 o 
  -7   5  10     1658.96     1497.92    125.69 o 
  -6   5  10       60.83      149.10     78.88 o 
  -5   5  10     3195.74     3118.94    137.83 o 
  -4   5  10        2.29      157.77     58.08 o 
  -3   5  10     3604.80     3883.50    141.30 o 
  -2   5  10        1.12      -18.20     54.61 o 
  -1   5  10      625.05      651.01     70.22 o 
   0   5  10        0.30      117.10     53.74 o 
   1   5  10      232.99      374.48     70.22 o 
   2   5  10        6.07       -3.47     63.28 o 
   3   5  10      800.18      721.22     86.69 o 
   4   5  10       29.39      120.49     62.41 o 
   5   5  10     1338.71     1204.06    101.42 o 
   6   5  10       24.93      153.43     82.35 o 
   7   5  10      210.63      322.47     90.15 o 
   8   5  10     1054.35      778.43    117.03 o 
   9   5  10      166.47      -21.67    109.22 o 
  10   5  10       79.76      292.13     93.62 o 
  11   5  10      221.10      138.70    111.82 o 
  12   5  10       15.08      194.17    115.29 o 
 -11   6  10       93.60      326.80    106.62 o 
 -10   6  10        4.40      127.43     96.22 o 
  -9   6  10      454.98      629.33    113.56 o 
  -8   6  10       49.15       27.74     90.15 o 
  -7   6  10     2698.82     2576.29    165.57 o 
  -6   6  10      818.78      748.96    107.49 o 
  -5   6  10     1182.31     1292.48    105.76 o 
  -4   6  10      205.61      274.79     74.55 o 
  -3   6  10     9343.67     9118.42    212.38 o 
  -2   6  10        2.66      -71.08     71.08 o 
  -1   6  10     3479.25     3294.04    128.29 o 
   0   6  10      166.32      158.97     44.73 o 
   1   6  10     5105.42     5085.82    160.37 o 
   2   6  10     5809.80     5873.79    171.64 o 
   3   6  10     6187.04     6460.65    183.77 o 
   4   6  10       29.71       39.01     68.48 o 
   5   6  10     4448.81     4183.43    165.57 o 
   6   6  10     1190.99     1049.76    120.49 o 
   7   6  10     2143.23     2049.24    143.03 o 
   8   6  10       36.82      107.49     90.15 o 
   9   6  10     1204.61      947.47    132.63 o 
  10   6  10      126.92      218.45    103.16 o 
  11   6  10      220.11      260.06    125.69 o 
 -11   7  10      334.03      519.24    135.23 o 
 -10   7  10      790.09      868.59    131.76 o 
  -9   7  10      654.32      662.28    116.16 o 
  -8   7  10      153.17      119.63    101.42 o 
  -7   7  10      506.61      429.09    107.49 o 
  -6   7  10      728.94      815.71    107.49 o 
  -5   7  10      829.72      831.31    108.36 o 
  -4   7  10      206.49      217.58     68.48 o 
  -3   7  10      441.68      398.75     97.09 o 
  -2   7  10      472.12      606.80     84.95 o 
  -1   7  10       37.58      -52.88     63.28 o 
   0   7  10       63.73       81.89     56.78 o 
   1   7  10      144.84       13.87     78.88 o 
   2   7  10        7.08      123.96     69.35 o 
   3   7  10      322.29      445.56     80.62 o 
   4   7  10       15.64       26.87     65.88 o 
   5   7  10      505.11      566.92     87.55 o 
   6   7  10      160.78      214.11     97.09 o 
   7   7  10        5.94       13.87     81.48 o 
   8   7  10     1349.92     1232.66    133.50 o 
   9   7  10      812.05      789.70    118.76 o 
  10   7  10      382.19      402.22    130.89 o 
  11   7  10      123.55      120.49    115.29 o 
 -10   8  10       92.14       57.21    118.76 o 
  -9   8  10       10.01      -33.81    113.56 o 
  -8   8  10        7.32        7.80    104.02 o 
  -7   8  10      206.54      146.50    106.62 o 
  -6   8  10     1782.61     1786.58    143.03 o 
  -5   8  10       14.25      169.90     82.35 o 
  -4   8  10        3.03       76.28     69.35 o 
  -3   8  10     2159.92     2164.53    137.83 o 
  -2   8  10     1514.16     1407.77    117.03 o 
  -1   8  10      185.53      335.47     78.02 o 
   0   8  10      303.54      316.84     55.27 o 
   1   8  10       32.37       83.22     76.28 o 
   2   8  10    10649.97    11105.25    258.32 o 
   3   8  10      866.56      781.03    100.55 o 
   4   8  10       13.92      -33.81     78.02 o 
   5   8  10      235.76      336.34     97.09 o 
   6   8  10     1527.30     1472.78    136.96 o 
   7   8  10       85.81      163.84     99.69 o 
   8   8  10        7.82      202.84     93.62 o 
   9   8  10      100.88        8.67    117.03 o 
  10   8  10      679.72      738.56    143.90 o 
 -10   9  10     1279.77     1492.72    179.44 o 
  -9   9  10        0.80        9.54    104.89 o 
  -8   9  10       89.11      119.63    104.02 o 
  -7   9  10       19.64      158.63     99.69 o 
  -6   9  10     1945.79     1722.44    143.90 o 
  -5   9  10      119.64      185.51     97.09 o 
  -4   9  10        5.28       90.15     84.08 o 
  -3   9  10      493.53      416.96     98.82 o 
  -2   9  10     1767.05     1767.51    137.83 o 
  -1   9  10      157.45      224.51     91.02 o 
   0   9  10      318.43      373.41     60.67 o 
   1   9  10      186.55      185.51     85.82 o 
   2   9  10      121.55      -73.68     91.89 o 
   3   9  10       78.76       80.62     78.88 o 
   4   9  10       65.60      169.90     91.02 o 
   5   9  10       53.58      222.78     84.08 o 
   6   9  10      180.25      350.21     99.69 o 
   7   9  10      137.99       80.62    109.22 o 
   8   9  10      104.61      104.89    120.49 o 
   9   9  10      149.01      322.47    110.09 o 
  10   9  10      540.02      474.17    146.50 o 
  -9  10  10        2.46     -113.56    120.49 o 
  -8  10  10       24.38      137.83    104.02 o 
  -7  10  10       19.88       51.14     93.62 o 
  -6  10  10      483.94      549.58    112.69 o 
  -5  10  10        1.36      186.37     93.62 o 
  -4  10  10       50.39      219.31     84.95 o 
  -3  10  10      165.65      101.42    104.02 o 
  -2  10  10      981.85      873.79    127.43 o 
  -1  10  10       34.07      -18.20     88.42 o 
   0  10  10       49.19       12.53     64.00 o 
   1  10  10     1312.37     1160.72    126.56 o 
   2  10  10     4250.21     4450.42    198.51 o 
   3  10  10      468.04      348.47    106.62 o 
   4  10  10       37.70      -54.61     95.35 o 
   5  10  10      103.65      -65.01    104.89 o 
   6  10  10     1517.07     1582.01    147.36 o 
   7  10  10        6.18       60.68     92.75 o 
   8  10  10        0.38      -44.21    118.76 o 
   9  10  10       18.83       50.28    123.09 o 
  -8  11  10       46.30      -65.88    115.29 o 
  -7  11  10      156.58      119.63    121.36 o 
  -6  11  10      527.81      456.83    135.23 o 
  -5  11  10        4.52     -112.69    112.69 o 
  -4  11  10      329.21       31.21    106.62 o 
  -3  11  10      351.30      423.89    106.62 o 
  -2  11  10      329.45      519.24    105.76 o 
  -1  11  10      183.28      325.94    106.62 o 
   0  11  10      414.40      449.62     73.25 o 
   1  11  10       26.10      271.32     87.55 o 
   2  11  10      527.49      502.77    115.29 o 
   3  11  10      120.18      217.58    105.76 o 
   4  11  10      140.96      227.12     95.35 o 
   5  11  10        2.49      -15.60    106.62 o 
   6  11  10      155.31      113.56    109.22 o 
   7  11  10        8.88       65.01    114.42 o 
   8  11  10        7.83      249.65    110.09 o 
  -7  12  10      235.42      266.99    129.16 o 
  -6  12  10      182.32      140.43    110.96 o 
  -5  12  10        2.90        0.00    104.02 o 
  -4  12  10       46.69      110.09     95.35 o 
  -3  12  10     1116.82     1275.14    132.63 o 
  -2  12  10      329.70      286.93    117.03 o 
  -1  12  10       58.24      109.22    110.96 o 
   0  12  10      244.31      129.43    105.76 o 
   1  12  10     1215.42     1362.69    146.50 o 
   2  12  10      233.98      320.74    111.82 o 
   3  12  10     1179.37     1220.53    146.50 o 
   4  12  10      106.55      145.63    112.69 o 
   5  12  10       64.94       89.29    115.29 o 
   6  12  10      372.25      481.97    112.69 o 
   7  12  10       79.13       80.62    133.50 o 
  -6  13  10       56.40      131.76    124.83 o 
  -5  13  10      323.40      357.14    127.43 o 
  -4  13  10      153.75      268.72    119.63 o 
  -3  13  10      203.54      224.51    114.42 o 
  -2  13  10       70.41      -41.61     97.09 o 
  -1  13  10        3.88       17.34    120.49 o 
   0  13  10      954.29      795.24    104.62 o 
   1  13  10      104.30      199.38     91.89 o 
   2  13  10       10.44      140.43    102.29 o 
   3  13  10        2.93      -17.34    104.89 o 
   4  13  10        1.25     -114.42    114.42 o 
   5  13  10       12.75      136.10    110.09 o 
   6  13  10       28.25      112.69    117.03 o 
  -4  14  10        8.36      -39.01    126.56 o 
  -3  14  10      636.73      756.76    137.83 o 
  -2  14  10        2.20        9.54    108.36 o 
  -1  14  10       92.34      341.54    113.56 o 
   0  14  10       90.96      136.25     90.90 o 
   1  14  10      569.23      692.62    139.56 o 
   2  14  10        2.39       28.61    119.63 o 
   3  14  10      288.96      266.12    122.23 o 
   4  14  10      110.12       71.08    122.23 o 
  -1  15  10       43.04      -29.47    117.89 o 
   0  15  10       99.77      179.06     93.62 o 
   1  15  10        7.74      248.79    110.96 o 
 -11   0  11     1566.73     1647.02    158.63 o 
  -9   0  11      782.63      808.77    110.96 o 
  -7   0  11     1399.17     1460.65    109.22 o 
  -5   0  11       85.51      294.73     67.61 o 
  -3   0  11      566.12      565.19     55.48 o 
  -1   0  11      497.56      395.28     55.48 o 
   1   0  11     4975.46     5446.43    127.43 o 
   3   0  11        8.86       47.68     47.68 o 
   5   0  11    19189.77    18870.51    288.66 o 
   7   0  11       19.25       36.41     71.95 o 
   9   0  11     1205.75     1234.40    130.89 o 
  11   0  11      136.66       51.14    115.29 o 
 -12   1  11      121.81      208.04    128.29 o 
 -11   1  11      461.91      416.09    133.50 o 
 -10   1  11      358.02      493.24    116.16 o 
  -9   1  11        4.60       40.74     87.55 o 
  -8   1  11      464.12      406.55    106.62 o 
  -7   1  11     4770.91     4885.58    180.31 o 
  -6   1  11     1091.74     1137.31    100.55 o 
  -5   1  11     1830.65     1913.14    107.49 o 
  -4   1  11     2605.68     2496.54    109.22 o 
  -3   1  11    11999.84    11509.20    198.51 o 
  -2   1  11      895.26      814.84     66.75 o 
  -1   1  11       70.46       69.35     45.94 o 
   0   1  11      288.57      234.53     42.33 o 
   1   1  11     2890.29     3028.78    100.55 o 
   2   1  11     1528.66     1432.91     83.22 o 
   3   1  11      760.13      774.10     64.15 o 
   4   1  11      207.48      212.38     67.61 o 
   5   1  11     5369.64     5502.78    159.50 o 
   6   1  11      189.96      197.64     78.02 o 
   7   1  11       32.74      133.50     71.95 o 
   8   1  11        3.01      -52.88     82.35 o 
   9   1  11      573.20      474.17     96.22 o 
  10   1  11      215.32      417.82     95.35 o 
  11   1  11        3.03      110.09     97.95 o 
  12   1  11       16.66      149.97    111.82 o 
 -12   2  11      353.87      501.91    126.56 o 
 -11   2  11      521.09      586.86    134.36 o 
 -10   2  11      486.03      814.84    126.56 o 
  -9   2  11        7.30      -39.88     90.15 o 
  -8   2  11      754.49      677.88    107.49 o 
  -7   2  11      435.69      477.64     85.82 o 
  -6   2  11      574.27      607.66     85.82 o 
  -5   2  11      111.43      368.41     66.75 o 
  -4   2  11        1.11      196.78     66.75 o 
  -3   2  11      848.95      683.95     66.75 o 
  -2   2  11        2.29       45.08     42.48 o 
  -1   2  11      483.32      441.23     57.21 o 
   0   2  11      710.22      689.30     43.18 o 
   1   2  11     6187.58     6916.62    151.70 o 
   2   2  11        4.89       27.74     49.41 o 
   3   2  11      238.22      227.98     56.35 o 
   4   2  11     1558.87     1592.41     95.35 o 
   5   2  11    13139.45    14171.30    257.46 o 
   6   2  11     4302.90     4228.51    160.37 o 
   7   2  11        2.83       71.08     71.08 o 
   8   2  11      705.55      900.66    106.62 o 
   9   2  11      180.31      180.31     95.35 o 
  10   2  11     1087.61      955.27    135.23 o 
  11   2  11        3.38       34.67    105.76 o 
  12   2  11      273.47       86.69    138.70 o 
 -12   3  11      361.80      317.27    136.10 o 
 -11   3  11      220.71      294.73    111.82 o 
 -10   3  11      406.34      319.87    118.76 o 
  -9   3  11      160.87      195.04    109.22 o 
  -8   3  11     1883.99     1837.73    149.97 o 
  -7   3  11     1299.54     1288.14    117.89 o 
  -6   3  11     1481.74     1788.32    110.96 o 
  -5   3  11      165.22       91.89     67.61 o 
  -4   3  11    11117.94    11387.84    220.18 o 
  -3   3  11    10357.70    10093.63    203.71 o 
  -2   3  11     6823.59     6181.52    149.97 o 
  -1   3  11      314.16      282.59     52.01 o 
   0   3  11     3658.71     3967.90    132.63 o 
   1   3  11     3187.72     3189.15    110.09 o 
   2   3  11     3755.34     3712.73    120.49 o 
   3   3  11     2170.45     2098.65    101.42 o 
   4   3  11     3424.89     3206.49    125.69 o 
   5   3  11      500.82      543.52     77.15 o 
   6   3  11     2392.81     2443.66    125.69 o 
   7   3  11     1317.17     1231.80    113.56 o 
   8   3  11       19.65       44.21     85.82 o 
   9   3  11      493.52      592.93    109.22 o 
  10   3  11     1455.58     1512.66    140.43 o 
  11   3  11       81.90      -43.34    111.82 o 
  12   3  11       25.14      -47.68    122.23 o 
 -12   4  11      665.46      692.62    140.43 o 
 -11   4  11        2.36      178.57    105.76 o 
 -10   4  11      565.28      827.84    124.83 o 
  -9   4  11      514.14      633.67     97.95 o 
  -8   4  11      126.90      213.25    106.62 o 
  -7   4  11      716.51      716.02     97.09 o 
  -6   4  11      499.98      516.64     88.42 o 
  -5   4  11        0.22       92.75     72.82 o 
  -4   4  11      278.24      200.24     70.22 o 
  -3   4  11     1944.84     2144.59    109.22 o 
  -2   4  11      109.35      208.04     60.68 o 
  -1   4  11       76.53      175.10     52.88 o 
   0   4  11      386.91      328.55     64.58 o 
   1   4  11      181.40      145.63     59.81 o 
   2   4  11     3122.52     3460.48    127.43 o 
   3   4  11      190.84      269.59     66.75 o 
   4   4  11     2460.91     2195.74    115.29 o 
   5   4  11     2395.41     2625.70    130.89 o 
   6   4  11     1680.74     1712.03    116.16 o 
   7   4  11        4.06      -39.88     86.69 o 
   8   4  11      715.43      737.69    108.36 o 
   9   4  11      117.69      138.70     99.69 o 
  10   4  11      764.03      648.41    121.36 o 
  11   4  11       24.53        0.00    110.09 o 
  12   4  11      808.43      967.41    155.17 o 
 -12   5  11      180.34      141.30    143.03 o 
 -11   5  11       46.72       54.61    118.76 o 
 -10   5  11      156.00      189.84    116.16 o 
  -9   5  11      335.58      372.75    100.55 o 
  -8   5  11     1213.88     1146.85    131.76 o 
  -7   5  11      105.79      199.38     89.29 o 
  -6   5  11     1837.59     1710.30    123.09 o 
  -5   5  11      122.17       74.55     78.02 o 
  -4   5  11     7947.27     7608.36    200.24 o 
  -3   5  11       64.62      121.36     61.55 o 
  -2   5  11     7912.67     8290.58    193.31 o 
  -1   5  11        0.12      -14.74     58.95 o 
   0   5  11    14158.74    14224.27    169.17 o 
   1   5  11      204.92      189.84     64.15 o 
   2   5  11     1651.29     1668.69    103.16 o 
   3   5  11      153.97      322.47     70.22 o 
   4   5  11     3563.07     3385.06    138.70 o 
   5   5  11      578.15      643.20     91.02 o 
   6   5  11     1325.56     1241.33    113.56 o 
   7   5  11     1212.68     1176.32    123.09 o 
   8   5  11      182.45      309.47     96.22 o 
   9   5  11        0.06       91.02     89.29 o 
  10   5  11      536.61      859.92    122.23 o 
  11   5  11      345.31      251.39    131.76 o 
 -11   6  11      306.02      208.04    123.96 o 
 -10   6  11      219.94      317.27    107.49 o 
  -9   6  11      330.06      451.63    112.69 o 
  -8   6  11       63.72      226.25     95.35 o 
  -7   6  11     1048.22     1132.11    122.23 o 
  -6   6  11       35.77       29.47     76.28 o 
  -5   6  11      219.88      182.91     76.28 o 
  -4   6  11        0.62       79.75     67.61 o 
  -3   6  11     1905.34     2204.41    125.69 o 
  -2   6  11      237.75      315.53     72.82 o 
  -1   6  11      382.39      461.17     76.28 o 
   0   6  11     1418.04     1245.73     69.55 o 
   1   6  11      473.96      592.93     78.02 o 
   2   6  11     2792.62     2969.84    134.36 o 
   3   6  11        2.61      -36.41     69.35 o 
   4   6  11     2269.69     2283.29    124.83 o 
   5   6  11      120.25      159.50     80.62 o 
   6   6  11      805.86      703.88    107.49 o 
   7   6  11      533.94      476.77    110.96 o 
   8   6  11      695.59      634.54    113.56 o 
   9   6  11      630.48      675.28    117.89 o 
  10   6  11      249.14      310.33     97.09 o 
  11   6  11        0.08       19.94    120.49 o 
 -11   7  11      599.47      681.35    151.70 o 
 -10   7  11      325.90      479.37    120.49 o 
  -9   7  11       63.95      123.96     96.22 o 
  -8   7  11      122.32      257.46     97.09 o 
  -7   7  11     1467.02     1407.77    138.70 o 
  -6   7  11      368.90      318.13     97.95 o 
  -5   7  11       16.30      105.76     74.55 o 
  -4   7  11     1371.87     1467.58    112.69 o 
  -3   7  11     4004.89     3882.63    158.63 o 
  -2   7  11     1172.21     1189.32    103.16 o 
  -1   7  11       95.58      242.72     71.08 o 
   0   7  11     1901.09     1893.47     84.88 o 
   1   7  11     3137.47     3182.22    137.83 o 
   2   7  11     1313.10     1149.45    109.22 o 
   3   7  11      415.05      541.78     82.35 o 
   4   7  11     1344.78     1375.69    116.16 o 
   5   7  11     1508.79     1524.79    124.83 o 
   6   7  11      196.47      238.38     84.95 o 
   7   7  11       16.04      -81.48     97.95 o 
   8   7  11     1232.09     1077.50    140.43 o 
   9   7  11      721.00      726.42    123.09 o 
  10   7  11        1.39       18.20     99.69 o 
  11   7  11       61.89      122.23    124.83 o 
 -10   8  11        1.31      -46.81    102.29 o 
  -9   8  11       51.29      -68.48    108.36 o 
  -8   8  11      351.13      332.00    134.36 o 
  -7   8  11     1368.42     1342.75    136.96 o 
  -6   8  11       30.75      103.16     88.42 o 
  -5   8  11       59.45       51.14     86.69 o 
  -4   8  11      543.83      618.93     98.82 o 
  -3   8  11      265.17      403.95     85.82 o 
  -2   8  11      572.82      529.65     97.09 o 
  -1   8  11      873.61      970.01    104.02 o 
   0   8  11      126.44      175.15     57.63 o 
   1   8  11     1607.75     1736.31    122.23 o 
   2   8  11      662.37      711.69     98.82 o 
   3   8  11      325.19      297.33     86.69 o 
   4   8  11      876.77      852.98     99.69 o 
   5   8  11     1323.13     1060.16    127.43 o 
   6   8  11      241.73      160.37    109.22 o 
   7   8  11        0.76      113.56     95.35 o 
   8   8  11      137.82      147.36     98.82 o 
   9   8  11     1346.43     1110.44    159.50 o 
  10   8  11      190.55      303.40    122.23 o 
 -10   9  11        3.90       20.80    123.09 o 
  -9   9  11       18.20      -99.69    119.63 o 
  -8   9  11       33.49      -25.14    110.96 o 
  -7   9  11     1050.26     1111.30    143.90 o 
  -6   9  11       80.83      -35.54    101.42 o 
  -5   9  11      286.82      308.60     94.49 o 
  -4   9  11      104.13      145.63     84.95 o 
  -3   9  11     3550.14     3411.93    168.17 o 
  -2   9  11        2.39      -80.62     80.62 o 
  -1   9  11       50.60       88.42     79.75 o 
   0   9  11       41.05      105.48     57.14 o 
   1   9  11     1648.79     1779.65    130.03 o 
   2   9  11       60.53      -34.67     89.29 o 
   3   9  11     1004.36      696.08    118.76 o 
   4   9  11       16.77       79.75     97.95 o 
   5   9  11     1349.41     1173.72    139.56 o 
   6   9  11       53.07      204.58    110.09 o 
   7   9  11      492.12      448.16    115.29 o 
   8   9  11      265.96      361.48    111.82 o 
   9   9  11      195.88       38.14    127.43 o 
  10   9  11       21.55     -132.63    132.63 o 
  -9  10  11       48.47      141.30    118.76 o 
  -8  10  11       15.89      130.89    121.36 o 
  -7  10  11      696.56      607.66    123.09 o 
  -6  10  11       19.97        7.80    103.16 o 
  -5  10  11       95.07      190.71     87.55 o 
  -4  10  11      381.40      303.40    109.22 o 
  -3  10  11       69.77      324.20     87.55 o 
  -2  10  11      647.75      620.67    116.16 o 
  -1  10  11        0.40      -31.21     91.02 o 
   0  10  11      338.76      446.11     89.72 o 
   1  10  11     1446.82     1643.55    137.83 o 
   2  10  11       16.66        0.00     97.09 o 
   3  10  11       11.33       27.74     90.15 o 
   4  10  11       15.73       65.88     91.89 o 
   5  10  11      560.28      430.83    132.63 o 
   6  10  11       29.00      -98.82     98.82 o 
   7  10  11      118.71      245.32    102.29 o 
   8  10  11      125.82      150.83    121.36 o 
   9  10  11     1003.50      957.01    164.70 o 
  -8  11  11      215.93       49.41    137.83 o 
  -7  11  11      343.12      326.80    126.56 o 
  -6  11  11      127.77      157.77    111.82 o 
  -5  11  11      213.61       58.08    105.76 o 
  -4  11  11       17.66       86.69    104.02 o 
  -3  11  11     2317.90     2317.96    169.90 o 
  -2  11  11      455.24      352.81    126.56 o 
  -1  11  11      353.22      404.82    102.29 o 
   0  11  11       26.52       17.77     69.88 o 
   1  11  11      879.88      954.40    127.43 o 
   2  11  11      514.60      497.57    103.16 o 
   3  11  11      109.42       22.54    110.09 o 
   4  11  11      362.56      334.61    113.56 o 
   5  11  11      244.02      259.19    100.55 o 
   6  11  11       46.39      -33.81    104.02 o 
   7  11  11      104.37       75.42    116.16 o 
   8  11  11        1.64      110.96    128.29 o 
  -7  12  11       66.01      -19.07    121.36 o 
  -6  12  11       80.53      236.65    104.02 o 
  -5  12  11       40.92      180.31     97.09 o 
  -4  12  11      116.74      301.66    100.55 o 
  -3  12  11        0.03      124.83    103.16 o 
  -2  12  11       24.31      210.65    105.76 o 
  -1  12  11      234.46      375.35    111.82 o 
   0  12  11      679.91      835.37     87.69 o 
   1  12  11      307.19      369.28    115.29 o 
   2  12  11      126.25      155.17    113.56 o 
   3  12  11      192.01      234.05    105.76 o 
   4  12  11      626.51      520.98    130.89 o 
   5  12  11      244.74      336.34    117.89 o 
   6  12  11       62.50      162.97    111.82 o 
   7  12  11       11.80       -9.54    115.29 o 
  -6  13  11       77.97      369.28    130.89 o 
  -5  13  11        2.12      -93.62    108.36 o 
  -4  13  11      347.31      423.89    120.49 o 
  -3  13  11      384.70      391.82    126.56 o 
  -2  13  11      321.69      383.15    123.96 o 
  -1  13  11      247.36      272.19    107.49 o 
   0  13  11      348.81      426.39     88.00 o 
   1  13  11       83.71       44.21    123.96 o 
   2  13  11      517.27      732.49    121.36 o 
   3  13  11       81.31      265.26    111.82 o 
   4  13  11      447.83      350.21    133.50 o 
   5  13  11       18.38        0.00    122.23 o 
   6  13  11      156.33      237.52    121.36 o 
  -4  14  11      130.54       31.21    129.16 o 
  -3  14  11       32.68       29.47    125.69 o 
  -2  14  11       11.33       78.02    104.89 o 
  -1  14  11       68.79      240.98    118.76 o 
   0  14  11      198.40      218.48    129.59 o 
   1  14  11        1.62      115.29    115.29 o 
   2  14  11        0.31     -121.36    121.36 o 
   3  14  11       92.84      110.09    114.42 o 
   4  14  11      395.64      473.30    135.23 o 
 -12   0  12     1841.22     2035.37    179.44 o 
 -10   0  12      121.32      200.24     98.82 o 
  -8   0  12     8195.56     8914.71    249.65 o 
  -6   0  12      103.88       48.54     65.88 o 
  -4   0  12    13974.08    13164.02    230.58 o 
  -2   0  12      737.72      693.48     62.41 o 
   0   0  12     1863.25     2047.85     91.89 o 
   2   0  12      245.52       97.95     47.68 o 
   4   0  12        1.08       71.95     53.74 o 
   6   0  12       36.69      173.37     76.28 o 
   8   0  12     1170.60     1177.19    110.96 o 
  10   0  12      260.98      130.89    106.62 o 
  12   0  12      254.75      335.47    134.36 o 
 -12   1  12       10.49       38.14    121.36 o 
 -11   1  12        2.56        8.67     99.69 o 
 -10   1  12      578.71      478.50    115.29 o 
  -9   1  12      466.09      371.88    110.96 o 
  -8   1  12      833.69     1072.30    121.36 o 
  -7   1  12       27.53       70.22     66.75 o 
  -6   1  12      146.47      153.43     76.28 o 
  -5   1  12        2.15       55.48     59.81 o 
  -4   1  12     2914.92     2806.00    117.03 o 
  -3   1  12      164.76       33.81     58.08 o 
  -2   1  12      106.88      156.90     50.28 o 
  -1   1  12       54.58       84.08     45.08 o 
   0   1  12    10891.43    10898.43    129.03 o 
   1   1  12      595.37      717.75     63.28 o 
   2   1  12      106.63      131.76     52.88 o 
   3   1  12      685.79      658.81     65.01 o 
   4   1  12    16218.78    16423.39    256.59 o 
   5   1  12      646.80      614.60     84.08 o 
   6   1  12     1496.99     1595.01    110.09 o 
   7   1  12      492.01      434.29     97.95 o 
   8   1  12     5287.82     5653.61    201.98 o 
   9   1  12       35.81       62.41     97.95 o 
  10   1  12      226.12      294.73    111.82 o 
  11   1  12      149.89       17.34    120.49 o 
  12   1  12      796.36      869.45    140.43 o 
 -12   2  12     1176.93     1277.74    160.37 o 
 -11   2  12      283.38      363.21    117.89 o 
 -10   2  12      244.48      255.72    113.56 o 
  -9   2  12      938.92      972.61    133.50 o 
  -8   2  12     1488.86     1475.38    123.09 o 
  -7   2  12     1981.56     2021.50    127.43 o 
  -6   2  12      201.05      255.72     77.15 o 
  -5   2  12     4447.02     4860.44    157.77 o 
  -4   2  12     3280.82     3171.81    127.43 o 
  -3   2  12     3290.30     3138.01    117.89 o 
  -2   2  12       96.64      154.30     52.01 o 
  -1   2  12      271.91      279.99     54.61 o 
   0   2  12     2935.55     3014.16    133.93 o 
   1   2  12      522.19      480.24     63.28 o 
   2   2  12       83.08      107.49     52.88 o 
   3   2  12     1438.52     1538.66     93.62 o 
   4   2  12      881.69      884.19     78.02 o 
   5   2  12      430.24      285.19     83.22 o 
   6   2  12       10.23      170.77     73.68 o 
   7   2  12      400.28      260.06     95.35 o 
   8   2  12      427.27      398.75     90.15 o 
   9   2  12      703.44      723.82    110.96 o 
  10   2  12      113.81      118.76    102.29 o 
  11   2  12      258.30      167.30    112.69 o 
  12   2  12      313.51      380.55    125.69 o 
 -12   3  12      241.19      282.59    125.69 o 
 -11   3  12        2.43     -118.76    118.76 o 
 -10   3  12        6.45      -96.22     96.22 o 
  -9   3  12     1218.55     1520.46    139.56 o 
  -8   3  12      302.91      396.15     97.09 o 
  -7   3  12      725.40      742.89    110.09 o 
  -6   3  12       49.11      169.04     74.55 o 
  -5   3  12      678.46      535.71     81.48 o 
  -4   3  12     1335.58     1500.52     95.35 o 
  -3   3  12     3553.88     3482.15    125.69 o 
  -2   3  12       42.47      -10.40     52.01 o 
  -1   3  12     6715.96     6255.21    150.83 o 
   0   3  12     2720.20     2515.40     72.62 o 
   1   3  12     3783.83     3921.64    123.09 o 
   2   3  12      335.30      254.85     66.75 o 
   3   3  12     6055.16     5796.64    162.10 o 
   4   3  12     4119.84     4189.50    145.63 o 
   5   3  12     2070.20     2171.47    116.16 o 
   6   3  12       51.75       87.55     74.55 o 
   7   3  12     1906.57     1836.86    130.89 o 
   8   3  12     1465.93     1309.81    130.03 o 
   9   3  12      187.56      122.23    105.76 o 
  10   3  12      265.42      305.13    108.36 o 
  11   3  12      615.03      705.62    133.50 o 
  12   3  12      318.47      346.74    136.96 o 
 -12   4  12      147.93       80.62    143.90 o 
 -11   4  12      476.63      690.88    123.09 o 
 -10   4  12      121.10      360.61    103.16 o 
  -9   4  12     4252.40     4523.24    212.38 o 
  -8   4  12      735.90      634.54    117.03 o 
  -7   4  12     2219.31     2463.59    138.70 o 
  -6   4  12      725.71      789.70     99.69 o 
  -5   4  12     3582.85     3416.27    142.16 o 
  -4   4  12      214.84       73.68     68.48 o 
  -3   4  12     2127.95     1941.75    106.62 o 
  -2   4  12      510.33      672.68     71.95 o 
  -1   4  12     4988.37     4839.64    144.76 o 
   0   4  12       19.05       26.94     41.05 o 
   1   4  12     1279.58     1111.30     88.42 o 
   2   4  12       91.59        3.47     67.61 o 
   3   4  12     3741.84     3724.00    137.83 o 
   4   4  12       31.35      119.63     65.01 o 
   5   4  12      284.38      317.27     77.15 o 
   6   4  12       27.44       38.14     72.82 o 
   7   4  12      209.94      445.56     86.69 o 
   8   4  12       30.77        6.93     85.82 o 
   9   4  12     1538.76     1477.12    141.30 o 
  10   4  12       24.11      223.65    108.36 o 
  11   4  12      157.90      348.47    130.03 o 
  12   4  12        6.98      172.50    107.49 o 
 -11   5  12        9.57      -64.15    102.29 o 
 -10   5  12        7.77       58.95     98.82 o 
  -9   5  12       83.28      273.93    104.02 o 
  -8   5  12      659.84      686.55    102.29 o 
  -7   5  12      362.36      508.84    104.02 o 
  -6   5  12      109.72       84.08     81.48 o 
  -5   5  12      490.51      408.29     83.22 o 
  -4   5  12      102.84      136.10     65.88 o 
  -3   5  12     1174.69     1059.29     89.29 o 
  -2   5  12      378.70      380.55     71.08 o 
  -1   5  12     9521.02     9166.96    200.24 o 
   0   5  12      118.28      131.76     74.55 o 
   1   5  12     5533.68     5882.46    165.57 o 
   2   5  12        4.15      116.16     62.41 o 
   3   5  12     5702.44     5555.66    169.04 o 
   4   5  12      251.98      261.79     64.15 o 
   5   5  12     2290.26     2249.48    134.36 o 
   6   5  12       53.62      149.10     79.75 o 
   7   5  12     3225.37     3254.16    173.37 o 
   8   5  12      325.91      342.41    101.42 o 
   9   5  12     1632.00     1536.93    152.57 o 
  10   5  12      112.34      204.58    102.29 o 
  11   5  12     1088.00     1186.72    142.16 o 
 -11   6  12      250.99       57.21    129.16 o 
 -10   6  12       24.31      113.56    107.49 o 
  -9   6  12     2238.44     2032.77    169.90 o 
  -8   6  12     1894.84     1885.40    146.50 o 
  -7   6  12      521.95      708.22    109.22 o 
  -6   6  12       30.03        0.00     91.89 o 
  -5   6  12     1600.11     1490.12    111.82 o 
  -4   6  12     1744.19     1733.71    116.16 o 
  -3   6  12     1144.29     1106.97     96.22 o 
  -2   6  12      176.89       82.35     72.82 o 
  -1   6  12     3442.69     3701.46    140.43 o 
   0   6  12     1738.92     1854.36     79.66 o 
   1   6  12      173.00      -77.15     83.22 o 
   2   6  12        4.36       23.41     75.42 o 
   3   6  12      269.33      219.31     79.75 o 
   4   6  12        5.45      109.22     63.28 o 
   5   6  12        0.02      -21.67     71.08 o 
   6   6  12      108.63       67.61     90.15 o 
   7   6  12      313.80      412.62     99.69 o 
   8   6  12      453.18      430.83    108.36 o 
   9   6  12      364.93      416.96    117.89 o 
  10   6  12        1.33       36.41    102.29 o 
  11   6  12       68.85        9.54    119.63 o 
 -11   7  12      182.52      229.72    142.16 o 
 -10   7  12        1.10      100.55    102.29 o 
  -9   7  12       51.57      201.11     93.62 o 
  -8   7  12      969.84     1035.89    133.50 o 
  -7   7  12       41.66      -20.80     91.89 o 
  -6   7  12       19.21      -13.00     83.22 o 
  -5   7  12      203.66      282.59     84.08 o 
  -4   7  12      122.53      240.98     72.82 o 
  -3   7  12      134.01      216.71     69.35 o 
  -2   7  12      317.42      262.66     71.08 o 
  -1   7  12     2069.23     1746.71    125.69 o 
   0   7  12     1597.10     1535.32     78.15 o 
   1   7  12      791.99      676.14     88.42 o 
   2   7  12       22.76      -24.27     70.22 o 
   3   7  12     1505.61     1558.60    123.96 o 
   4   7  12     1404.79     1464.11    112.69 o 
   5   7  12      270.20      341.54     87.55 o 
   6   7  12      122.69       98.82    101.42 o 
   7   7  12     2627.90     2655.17    167.30 o 
   8   7  12       50.36       63.28    109.22 o 
   9   7  12      428.92      524.45    121.36 o 
  10   7  12       17.39      -72.82    129.16 o 
  11   7  12      469.01      423.02    142.16 o 
 -10   8  12       48.63       -9.54    122.23 o 
  -9   8  12       54.60      151.70    110.96 o 
  -8   8  12     2682.84     2500.00    182.04 o 
  -7   8  12        5.84       68.48     96.22 o 
  -6   8  12       14.37       42.48     91.02 o 
  -5   8  12      785.22      761.10    124.83 o 
  -4   8  12     2213.31     2205.27    143.90 o 
  -3   8  12       20.13      216.71     72.82 o 
  -2   8  12       18.28      146.50     76.28 o 
  -1   8  12      622.94      620.67     91.89 o 
   0   8  12     1478.31     1690.04     87.33 o 
   1   8  12        1.47       21.67     66.75 o 
   2   8  12       47.81      -65.01     81.48 o 
   3   8  12       11.10       23.41     78.02 o 
   4   8  12       39.36      -53.74     78.02 o 
   5   8  12        5.82       32.94     95.35 o 
   6   8  12       75.10       49.41     95.35 o 
   7   8  12       12.62       77.15     93.62 o 
   8   8  12      779.60      942.27    136.96 o 
   9   8  12       60.00      -34.67    105.76 o 
  10   8  12       45.71       69.35    114.42 o 
 -10   9  12        9.53      -19.94    108.36 o 
  -9   9  12        6.18      219.31    116.16 o 
  -8   9  12      130.15      105.76    118.76 o 
  -7   9  12      143.86       49.41    111.82 o 
  -6   9  12        1.12      -21.67     90.15 o 
  -5   9  12      158.49        6.93     99.69 o 
  -4   9  12       11.00      -26.01     88.42 o 
  -3   9  12      222.06      122.23    100.55 o 
  -2   9  12      304.87      143.03     99.69 o 
  -1   9  12        3.07       72.82     74.55 o 
   0   9  12     1154.59     1210.48     82.58 o 
   1   9  12       30.77      134.36     81.48 o 
   2   9  12      109.35       93.62     88.42 o 
   3   9  12       91.48       13.00     94.49 o 
   4   9  12     4009.43     3589.64    188.11 o 
   5   9  12       95.62      151.70     94.49 o 
   6   9  12      343.24      293.00    117.03 o 
   7   9  12      618.22      380.55    117.89 o 
   8   9  12     1063.21     1250.87    142.16 o 
   9   9  12       35.66      279.99    120.49 o 
  -9  10  12       33.92       10.40    132.63 o 
  -8  10  12     1980.09     1981.62    192.44 o 
  -7  10  12      424.33      565.19    113.56 o 
  -6  10  12       58.80       -7.80    100.55 o 
  -5  10  12      220.33      350.21    105.76 o 
  -4  10  12     1034.03     1085.30    128.29 o 
  -3  10  12        1.73       35.54     98.82 o 
  -2  10  12      351.57      499.31     97.95 o 
  -1  10  12      227.63      208.04     96.22 o 
   0  10  12      398.62      454.10     85.38 o 
   1  10  12      160.40      277.39    100.55 o 
   2  10  12       25.56       34.67     85.82 o 
   3  10  12      108.39      135.23     91.02 o 
   4  10  12       35.60       59.81     93.62 o 
   5  10  12      213.37      259.19    106.62 o 
   6  10  12       20.45       75.42     98.82 o 
   7  10  12       79.57      151.70    109.22 o 
   8  10  12      337.92      315.53    120.49 o 
   9  10  12        1.32       10.40    129.16 o 
  -8  11  12        8.20       30.34    115.29 o 
  -7  11  12        0.52       -8.67    106.62 o 
  -6  11  12       29.72     -107.49    107.49 o 
  -5  11  12        1.77      160.37     97.09 o 
  -4  11  12      161.69      136.96     96.22 o 
  -3  11  12      150.06      131.76     99.69 o 
  -2  11  12      407.51      593.79    115.29 o 
  -1  11  12      269.58      302.53    108.36 o 
   0  11  12      635.08      666.55     85.37 o 
   1  11  12      220.59      201.11    104.02 o 
   2  11  12      111.59      166.44     97.95 o 
   3  11  12      271.57      257.46    115.29 o 
   4  11  12     1362.11     1266.47    151.70 o 
   5  11  12      234.38      298.20     95.35 o 
   6  11  12       28.84      117.03    104.02 o 
   7  11  12       57.85      239.25    112.69 o 
   8  11  12      685.67      745.49    150.83 o 
  -7  12  12      264.90      468.97    130.89 o 
  -6  12  12        6.88      -73.68    111.82 o 
  -5  12  12      312.91      329.40    132.63 o 
  -4  12  12      129.46      123.09    123.96 o 
  -3  12  12       46.43      152.57    105.76 o 
  -2  12  12       71.90      -86.69    117.03 o 
  -1  12  12        8.04     -112.69    112.69 o 
   0  12  12      309.41      318.67     81.69 o 
   1  12  12      407.15      449.90    128.29 o 
   2  12  12       14.82       58.08     86.69 o 
   3  12  12      203.46      332.87    113.56 o 
   4  12  12      212.12      105.76    108.36 o 
   5  12  12      450.46      702.15    121.36 o 
   6  12  12       14.67      106.62    113.56 o 
   7  12  12       46.82      215.85    102.29 o 
  -6  13  12        7.29       83.22    123.09 o 
  -5  13  12      212.13      348.47    126.56 o 
  -4  13  12      188.36      353.68    115.29 o 
  -3  13  12      287.25      398.75    124.83 o 
  -2  13  12        5.16     -112.69    116.16 o 
  -1  13  12      521.12      643.20    133.50 o 
   0  13  12       57.23       64.50     78.89 o 
   1  13  12      202.33       89.29    119.63 o 
   2  13  12       21.95       91.02    105.76 o 
   3  13  12      341.23      270.46    126.56 o 
   4  13  12        3.23       38.14    123.96 o 
   5  13  12      141.67      319.87    125.69 o 
  -4  14  12        4.78       10.40    117.03 o 
  -3  14  12      334.71      303.40    144.76 o 
  -2  14  12       14.37       59.81    130.89 o 
  -1  14  12       56.57      136.96    105.76 o 
   0  14  12       52.08       68.48     78.75 o 
   1  14  12      225.89      195.91    125.69 o 
   2  14  12        1.47      -28.61    117.03 o 
   3  14  12        0.35     -131.76    131.76 o 
   4  14  12        5.69       83.22    120.49 o 
 -11   0  13       30.56      201.11     92.75 o 
  -9   0  13       69.88      -13.87    102.29 o 
  -7   0  13       15.42      151.70     71.08 o 
  -5   0  13    13721.89    13339.13    256.59 o 
  -3   0  13      276.96      286.93     62.41 o 
  -1   0  13      897.27      856.45     70.22 o 
   1   0  13      762.40      788.84     66.75 o 
   3   0  13    10869.01    10740.30    207.18 o 
   5   0  13       24.01      147.36     65.01 o 
   7   0  13     6926.73     6441.58    210.65 o 
   9   0  13        2.12      -93.62     93.62 o 
  11   0  13      107.05      210.65     91.02 o 
 -12   1  13       66.56       78.02    122.23 o 
 -11   1  13       63.88        8.67    105.76 o 
 -10   1  13      133.12      306.87    116.16 o 
  -9   1  13     4189.18     4243.24    201.11 o 
  -8   1  13       29.18      -37.27     96.22 o 
  -7   1  13      268.90      173.37     81.48 o 
  -6   1  13       25.21      -53.74     71.08 o 
  -5   1  13       62.68      169.04     62.41 o 
  -4   1  13       38.22      123.96     58.95 o 
  -3   1  13       86.40      -71.08     71.08 o 
  -2   1  13        2.99     -115.29    115.29 o 
  -1   1  13      144.31      153.43     56.35 o 
   0   1  13      648.16      640.20     74.12 o 
   1   1  13       62.32       26.01     53.74 o 
   2   1  13      437.96      739.43     91.89 o 
   3   1  13     1853.17     2054.44    102.29 o 
   4   1  13       16.80       81.48     60.68 o 
   5   1  13       45.57      108.36     65.01 o 
   6   1  13       82.53       35.54     78.88 o 
   7   1  13     3482.44     3152.74    159.50 o 
   8   1  13       47.65     -107.49    107.49 o 
   9   1  13     1009.41      816.58    136.96 o 
  10   1  13        4.35       15.60    104.89 o 
  11   1  13     1119.65     1144.25    151.70 o 
  12   1  13       47.35      292.13    119.63 o 
 -12   2  13        0.85       97.95    121.36 o 
 -11   2  13        9.96      184.64     95.35 o 
 -10   2  13       24.96      -54.61    103.16 o 
  -9   2  13      285.50      377.08     97.95 o 
  -8   2  13      153.67      171.64     92.75 o 
  -7   2  13      269.54      216.71     88.42 o 
  -6   2  13       41.42      117.03     73.68 o 
  -5   2  13     8270.97     8461.35    208.91 o 
  -4   2  13     1681.07     1516.99    100.55 o 
  -3   2  13      409.77      358.88     74.55 o 
  -2   2  13     7401.30     7721.06    171.64 o 
  -1   2  13     9912.93     9969.67    188.11 o 
   0   2  13      348.59      370.70     55.05 o 
   1   2  13      828.04      970.01     75.42 o 
   2   2  13     4457.55     4316.93    132.63 o 
   3   2  13     9296.61     9283.99    194.17 o 
   4   2  13     1629.36     1757.11    100.55 o 
   5   2  13      283.54      362.34     79.75 o 
   6   2  13     1858.73     2242.55    121.36 o 
   7   2  13     2535.60     2702.85    143.90 o 
   8   2  13      741.88      742.03    106.62 o 
   9   2  13       45.37       -6.93    100.55 o 
  10   2  13      505.78      493.24    127.43 o 
  11   2  13      316.56      367.55    127.43 o 
  12   2  13        0.12       59.81    130.89 o 
 -12   3  13      381.02      693.48    150.83 o 
 -11   3  13      120.42      349.34    117.03 o 
 -10   3  13      334.59      527.05    120.49 o 
  -9   3  13     2417.89     2536.41    169.90 o 
  -8   3  13       92.65        0.00     91.89 o 
  -7   3  13      464.46      554.79     97.95 o 
  -6   3  13      617.75      534.85     91.89 o 
  -5   3  13       10.04       -9.54     65.88 o 
  -4   3  13     1767.33     1770.98    102.29 o 
  -3   3  13      176.46      240.12     69.35 o 
  -2   3  13      979.47     1197.99     85.82 o 
  -1   3  13      654.06      481.97     67.61 o 
   0   3  13      965.27     1020.29     58.22 o 
   1   3  13       21.82      -17.34     60.68 o 
   2   3  13     1239.08     1331.49     91.02 o 
   3   3  13     1162.32     1455.45     95.35 o 
   4   3  13      431.81      683.95     77.15 o 
   5   3  13        0.01      135.23     64.15 o 
   6   3  13      112.30      170.77     74.55 o 
   7   3  13     2147.91     2038.84    138.70 o 
   8   3  13       14.05      132.63     81.48 o 
   9   3  13       80.39      -14.74    103.16 o 
  10   3  13       48.89       32.94    105.76 o 
  11   3  13      473.84      309.47    129.16 o 
  12   3  13      204.52      282.59    123.09 o 
 -12   4  13       90.95      132.63    120.49 o 
 -11   4  13       63.42       55.48    113.56 o 
 -10   4  13      560.50      761.96    133.50 o 
  -9   4  13      323.39      384.88    110.09 o 
  -8   4  13      175.34      156.03     93.62 o 
  -7   4  13      145.74      122.23     86.69 o 
  -6   4  13     2036.14     2211.34    127.43 o 
  -5   4  13     1342.43     1412.97    108.36 o 
  -4   4  13     2284.54     2247.75    122.23 o 
  -3   4  13      155.53       84.08     63.28 o 
  -2   4  13     5476.79     5642.34    161.23 o 
  -1   4  13     4315.76     4774.62    147.36 o 
   0   4  13     5547.40     5472.84    109.72 o 
   1   4  13       43.36       -7.80     60.68 o 
   2   4  13    13100.33    12772.20    234.92 o 
   3   4  13     1661.53     1714.63    104.89 o 
   4   4  13     2685.25     2700.25    129.16 o 
   5   4  13     1124.41     1093.10    106.62 o 
   6   4  13     1651.68     1857.66    119.63 o 
   7   4  13      385.36      559.12     98.82 o 
   8   4  13     1084.40     1329.75    123.96 o 
   9   4  13       11.28      168.17    111.82 o 
  10   4  13      234.10      270.46    110.09 o 
  11   4  13      233.67      168.17    110.09 o 
 -11   5  13       26.28       94.49    112.69 o 
 -10   5  13      679.45      455.10    130.89 o 
  -9   5  13      186.52      326.80    107.49 o 
  -8   5  13      879.92     1139.91    127.43 o 
  -7   5  13        6.22       57.21     86.69 o 
  -6   5  13      411.77      440.36     97.09 o 
  -5   5  13      130.98      116.16     72.82 o 
  -4   5  13     1018.74     1009.02     93.62 o 
  -3   5  13      727.93      745.49     86.69 o 
  -2   5  13     1029.26     1299.41     99.69 o 
  -1   5  13      432.55      500.17     72.82 o 
   0   5  13      184.45      142.06     45.59 o 
   1   5  13      350.45      429.96     75.42 o 
   2   5  13     1663.23     1655.69    107.49 o 
   3   5  13      184.36      147.36     72.82 o 
   4   5  13      152.71      168.17     83.22 o 
   5   5  13       62.19        0.00     69.35 o 
   6   5  13      480.64      429.09    102.29 o 
   7   5  13      755.23      724.69    108.36 o 
   8   5  13       40.16        6.93     98.82 o 
   9   5  13      445.35      630.20    109.22 o 
  10   5  13      498.86      651.87    121.36 o 
  11   5  13       41.65      115.29     99.69 o 
 -11   6  13      194.50      185.51    139.56 o 
 -10   6  13      572.19      514.91    131.76 o 
  -9   6  13      160.54      185.51    121.36 o 
  -8   6  13        4.05      -58.08    119.63 o 
  -7   6  13       73.15      227.98     86.69 o 
  -6   6  13     2055.30     2009.36    136.96 o 
  -5   6  13        4.03      107.49     71.95 o 
  -4   6  13     1295.36     1289.88    100.55 o 
  -3   6  13      162.64      272.19     76.28 o 
  -2   6  13     2188.22     1952.15    120.49 o 
  -1   6  13      154.95      211.51     64.15 o 
   0   6  13     1274.69     1357.64     75.09 o 
   1   6  13      472.94      634.54     78.02 o 
   2   6  13     6887.01     6695.57    195.04 o 
   3   6  13     1470.37     1510.92    110.09 o 
   4   6  13      790.94      618.93     97.09 o 
   5   6  13       32.68      174.24     80.62 o 
   6   6  13     1530.15     1585.47    129.16 o 
   7   6  13      170.61      276.53     91.89 o 
   8   6  13      626.07      733.36    123.09 o 
   9   6  13        4.75      108.36     97.95 o 
  10   6  13      315.11      310.33    108.36 o 
  11   6  13       31.59      180.31    111.82 o 
 -10   7  13      295.49      462.03    129.16 o 
  -9   7  13      707.94      644.94    136.96 o 
  -8   7  13     1677.66     1644.42    152.57 o 
  -7   7  13        4.30        0.00    100.55 o 
  -6   7  13      363.19      364.94     95.35 o 
  -5   7  13      175.26       49.41     90.15 o 
  -4   7  13      936.31      825.24     91.89 o 
  -3   7  13      522.14      300.80     86.69 o 
  -2   7  13       44.45       41.61     80.62 o 
  -1   7  13       29.13       61.55     76.28 o 
   0   7  13        7.15      -63.71     63.71 o 
   1   7  13      129.16      183.77     67.61 o 
   2   7  13      468.93      590.33     92.75 o 
   3   7  13      122.82      198.51     77.15 o 
   4   7  13      357.34      455.96     79.75 o 
   5   7  13       35.06      100.55     80.62 o 
   6   7  13      736.10      569.52    115.29 o 
   7   7  13       20.69      139.56     90.15 o 
   8   7  13     1243.54     1228.33    141.30 o 
   9   7  13        9.91      131.76    112.69 o 
  10   7  13      815.65      795.77    143.03 o 
 -10   8  13        1.34       39.01    121.36 o 
  -9   8  13      178.92      442.96    119.63 o 
  -8   8  13       89.33      183.77    110.96 o 
  -7   8  13      134.35      247.05    104.02 o 
  -6   8  13      239.70      201.11     98.82 o 
  -5   8  13     1330.60     1357.49    129.16 o 
  -4   8  13      468.29      462.03    100.55 o 
  -3   8  13        3.20       65.88     81.48 o 
  -2   8  13     1666.02     1488.39    131.76 o 
  -1   8  13     2545.65     2519.07    143.90 o 
   0   8  13       69.65      157.33     53.94 o 
   1   8  13     1042.02      954.40    104.02 o 
   2   8  13      360.08      416.96     95.35 o 
   3   8  13     1069.96     1230.06    114.42 o 
   4   8  13        4.56       -6.07     76.28 o 
   5   8  13       51.12      223.65     96.22 o 
   6   8  13      894.08      806.17    110.09 o 
   7   8  13      442.82      595.53    121.36 o 
   8   8  13       45.45      212.38    108.36 o 
   9   8  13        1.89       27.74    118.76 o 
  10   8  13      219.57      311.20    125.69 o 
  -9   9  13      562.19      511.44    137.83 o 
  -8   9  13      207.89      152.57    130.03 o 
  -7   9  13       31.68      191.57     99.69 o 
  -6   9  13        5.26       39.01     98.82 o 
  -5   9  13     1125.43     1105.24    125.69 o 
  -4   9  13        0.68      -26.87     86.69 o 
  -3   9  13      375.14      384.02    102.29 o 
  -2   9  13       30.70      128.29     87.55 o 
  -1   9  13       23.05      175.10     82.35 o 
   0   9  13       65.87       90.98     61.83 o 
   1   9  13      731.65      846.05    105.76 o 
   2   9  13       82.47      192.44     85.82 o 
   3   9  13       11.85      -70.22     85.82 o 
   4   9  13       19.00       20.80    103.16 o 
   5   9  13       50.82      -91.89    102.29 o 
   6   9  13      135.07      -59.81    102.29 o 
   7   9  13      263.13      303.40    112.69 o 
   8   9  13      511.08      625.87    130.89 o 
   9   9  13       61.72      117.89    120.49 o 
  -9  10  13      119.78       52.01    140.43 o 
  -8  10  13       12.76      182.91    108.36 o 
  -7  10  13      165.85      125.69    123.09 o 
  -6  10  13       63.33       25.14    106.62 o 
  -5  10  13     1778.14     1814.32    155.17 o 
  -4  10  13      326.18      332.87    110.09 o 
  -3  10  13       98.89       50.28    102.29 o 
  -2  10  13       36.14      -46.81     97.09 o 
  -1  10  13     2028.27     2204.41    146.50 o 
   0  10  13       28.46      190.56     64.49 o 
   1  10  13      280.72      457.70    100.55 o 
   2  10  13       88.33       -6.93     91.89 o 
   3  10  13      312.94      569.52     97.95 o 
   4  10  13      357.91      403.95    114.42 o 
   5  10  13      102.76      152.57    107.49 o 
   6  10  13       29.19       51.14     93.62 o 
   7  10  13      379.63      272.19    123.96 o 
   8  10  13       54.10      117.03    128.29 o 
   9  10  13        0.08      -59.81    129.16 o 
  -8  11  13      152.87      308.60    123.96 o 
  -7  11  13       30.05      -27.74    116.16 o 
  -6  11  13        8.03       81.48    100.55 o 
  -5  11  13      532.82       94.49    147.36 o 
  -4  11  13      190.67      197.64     96.22 o 
  -3  11  13        5.06       -7.80    106.62 o 
  -2  11  13      117.71       38.14    101.42 o 
  -1  11  13       11.37       97.95     92.75 o 
   0  11  13       40.75      -42.51     63.71 o 
   1  11  13        1.98       91.89     97.09 o 
   2  11  13      194.22      255.72    114.42 o 
   3  11  13       73.99       55.48    109.22 o 
   4  11  13      254.70      390.08    101.42 o 
   5  11  13        7.98       52.01     97.95 o 
   6  11  13      157.03      302.53    106.62 o 
   7  11  13      270.02       97.09    125.69 o 
   8  11  13       42.87      -19.94    130.03 o 
  -7  12  13       47.57      -49.41    135.23 o 
  -6  12  13      199.67      166.44    119.63 o 
  -5  12  13      199.61      176.84    125.69 o 
  -4  12  13        0.64      178.57    108.36 o 
  -3  12  13        4.49      120.49    106.62 o 
  -2  12  13       53.66      -72.82    104.02 o 
  -1  12  13      853.54     1046.29    146.50 o 
   0  12  13      368.61      419.66     82.69 o 
   1  12  13      127.59       58.08    134.36 o 
   2  12  13      485.57      577.32    133.50 o 
   3  12  13      177.95       86.69    117.89 o 
   4  12  13      536.74      703.02    124.83 o 
   5  12  13       62.82       37.27    110.09 o 
   6  12  13      269.36      197.64    123.96 o 
   7  12  13      111.61       20.80    126.56 o 
  -5  13  13      134.09       91.02    131.76 o 
  -4  13  13       83.74       48.54    121.36 o 
  -3  13  13        2.58     -108.36    123.09 o 
  -2  13  13        4.69       27.74    111.82 o 
  -1  13  13        0.08     -114.42    114.42 o 
   0  13  13        2.10       80.24     77.15 o 
   1  13  13       35.18      328.54    109.22 o 
   2  13  13       21.98      175.97    111.82 o 
   3  13  13      133.81       76.28    117.03 o 
   4  13  13       29.98      -27.74    108.36 o 
   5  13  13        0.17      -39.01    115.29 o 
  -3  14  13        6.06      133.50    126.56 o 
  -2  14  13      283.37      312.07    135.23 o 
  -1  14  13       32.82       79.75     98.82 o 
   0  14  13      517.48      488.40    105.41 o 
   1  14  13        0.25      -76.28    110.96 o 
   2  14  13      290.68      323.34    117.03 o 
   3  14  13        2.71       20.80    117.03 o 
 -12   0  14       83.53       39.88    140.43 o 
 -10   0  14      315.86      257.46    106.62 o 
  -8   0  14      518.15      551.32    105.76 o 
  -6   0  14     1757.40     1591.54    120.49 o 
  -4   0  14      180.39      155.17     68.48 o 
  -2   0  14     1866.88     1645.29     92.75 o 
   0   0  14     8956.16     8905.47    273.49 o 
   2   0  14    24362.13    26973.85    316.40 o 
   4   0  14      612.55      538.32     80.62 o 
   6   0  14     2792.65     2649.97    143.90 o 
   8   0  14      107.93       52.01     99.69 o 
  10   0  14     5416.42     5686.55    245.32 o 
  12   0  14       11.07       19.94    115.29 o 
 -12   1  14       48.28      -58.08    121.36 o 
 -11   1  14        7.85     -126.56    126.56 o 
 -10   1  14     8578.87     8781.21    296.46 o 
  -9   1  14      554.17      483.70    113.56 o 
  -8   1  14      152.73      174.24     81.48 o 
  -7   1  14      290.46      168.17     91.02 o 
  -6   1  14     1138.99     1182.39    103.16 o 
  -5   1  14      149.89      218.45     58.95 o 
  -4   1  14       55.93      151.70     62.41 o 
  -3   1  14     2336.68     2233.01    110.96 o 
  -2   1  14    21725.32    21556.89    282.59 o 
  -1   1  14     5169.69     4995.67    144.76 o 
   0   1  14        3.41     -179.01    179.01 o 
   1   1  14      533.22      536.58     70.22 o 
   2   1  14     8105.26     8386.80    182.04 o 
   3   1  14      894.11      810.51     86.69 o 
   4   1  14      743.29      884.19     86.69 o 
   5   1  14      127.53       80.62     70.22 o 
   6   1  14      520.32      552.18     84.95 o 
   7   1  14      115.48      105.76     82.35 o 
   8   1  14      448.18      593.79    102.29 o 
   9   1  14       59.53      261.79    108.36 o 
  10   1  14       84.41      194.17    118.76 o 
  11   1  14       11.18       71.95    110.96 o 
  12   1  14       15.20      -68.48    133.50 o 
 -12   2  14        1.22      129.16    111.82 o 
 -11   2  14       72.51       35.54    110.96 o 
 -10   2  14        2.94       48.54    100.55 o 
  -9   2  14      471.82      436.89    117.03 o 
  -8   2  14        4.45     -123.09    123.09 o 
  -7   2  14      166.05      211.51     84.08 o 
  -6   2  14       87.42        0.00     74.55 o 
  -5   2  14       63.45       85.82     73.68 o 
  -4   2  14      582.13      657.07     79.75 o 
  -3   2  14       19.34      110.96     57.21 o 
  -2   2  14       29.94       44.21     58.95 o 
  -1   2  14     1050.82      928.40     83.22 o 
   0   2  14      529.02      560.65     52.70 o 
   1   2  14      490.66      450.76     74.55 o 
   2   2  14     7874.79     7970.71    183.77 o 
   3   2  14      776.81     1156.38     84.08 o 
   4   2  14      192.73      171.64     65.01 o 
   5   2  14      436.66      378.81     70.22 o 
   6   2  14     1615.51     1518.73    115.29 o 
   7   2  14     1565.77     1282.07    132.63 o 
   8   2  14        4.38       93.62     85.82 o 
   9   2  14     5030.54     5175.11    224.51 o 
  10   2  14     2459.33     2591.89    179.44 o 
  11   2  14      249.54      227.98    120.49 o 
  12   2  14       21.20       60.68    116.16 o 
 -12   3  14       12.69     -130.03    130.03 o 
 -11   3  14      940.57     1014.22    138.70 o 
 -10   3  14     2648.84     2705.45    188.11 o 
  -9   3  14     4124.62     4436.55    214.11 o 
  -8   3  14      431.49      507.11    108.36 o 
  -7   3  14     3106.40     2857.15    152.57 o 
  -6   3  14        6.38      110.09     67.61 o 
  -5   3  14      378.18      378.81     77.15 o 
  -4   3  14     2012.91     1995.49    111.82 o 
  -3   3  14     5882.64     5576.46    162.97 o 
  -2   3  14     5253.51     5234.92    156.90 o 
  -1   3  14     2165.70     2477.46    111.82 o 
   0   3  14       37.51      -58.22     58.22 o 
   1   3  14     5144.15     5500.18    158.63 o 
   2   3  14      167.70       98.82     60.68 o 
   3   3  14     1545.66     1559.47    102.29 o 
   4   3  14      155.97      177.70     74.55 o 
   5   3  14      868.97      891.99     97.09 o 
   6   3  14       66.00       71.95     78.02 o 
   7   3  14       69.31      116.16     86.69 o 
   8   3  14        1.00      -32.94     91.02 o 
   9   3  14        5.84      173.37     88.42 o 
  10   3  14       26.32      243.59     97.95 o 
  11   3  14        1.45      -45.08    109.22 o 
 -11   4  14      376.93      416.09    125.69 o 
 -10   4  14      152.44      179.44    117.89 o 
  -9   4  14       31.51       31.21    126.56 o 
  -8   4  14        1.06       34.67     99.69 o 
  -7   4  14       56.82      176.84     81.48 o 
  -6   4  14      499.51      474.17     91.89 o 
  -5   4  14       16.46       46.81     60.68 o 
  -4   4  14       14.68       23.41     65.88 o 
  -3   4  14        2.07        8.67     59.81 o 
  -2   4  14      317.15      398.75     69.35 o 
  -1   4  14     3437.61     3424.07    137.83 o 
   0   4  14     2951.95     3008.33     92.25 o 
   1   4  14     1923.11     2060.51    110.09 o 
   2   4  14      198.58      257.46     76.28 o 
   3   4  14     1638.32     1670.42    108.36 o 
   4   4  14      130.56       58.08     69.35 o 
   5   4  14     2110.01     1847.26    114.42 o 
   6   4  14      287.72      249.65     75.42 o 
   7   4  14     1976.35     1660.02    135.23 o 
   8   4  14       42.48       35.54     98.82 o 
   9   4  14     5162.65     5273.93    235.78 o 
  10   4  14       43.55       34.67    103.16 o 
  11   4  14      772.62      884.19    128.29 o 
 -11   5  14     1113.03     1458.91    170.77 o 
 -10   5  14       16.14      149.10    100.55 o 
  -9   5  14     1111.92     1232.66    149.10 o 
  -8   5  14       75.91      180.31    109.22 o 
  -7   5  14     2042.45     2054.44    143.90 o 
  -6   5  14     1331.14     1406.03    116.16 o 
  -5   5  14     1086.11     1073.16    100.55 o 
  -4   5  14      257.38      373.61     71.08 o 
  -3   5  14     3771.19     3525.49    145.63 o 
  -2   5  14        6.14      138.70     63.28 o 
  -1   5  14     1807.98     1822.99    103.16 o 
   0   5  14       10.09      -33.64     45.05 o 
   1   5  14     6807.43     6691.23    186.37 o 
   2   5  14     2079.61     2240.81    119.63 o 
   3   5  14      135.42        5.20     70.22 o 
   4   5  14      128.87      154.30     66.75 o 
   5   5  14     1302.24     1237.00    110.09 o 
   6   5  14      216.36      164.70     86.69 o 
   7   5  14       26.83       73.68     85.82 o 
   8   5  14       36.05      220.18     98.82 o 
   9   5  14      637.32      791.44    125.69 o 
  10   5  14        9.78      231.45    107.49 o 
  11   5  14       48.86      185.51    107.49 o 
 -11   6  14     1131.09     1063.63    155.17 o 
 -10   6  14       13.82     -126.56    126.56 o 
  -9   6  14       86.44      156.90    114.42 o 
  -8   6  14       87.09      173.37    124.83 o 
  -7   6  14      939.33      873.79    119.63 o 
  -6   6  14     1630.49     1760.58    130.03 o 
  -5   6  14        2.64      -40.74     72.82 o 
  -4   6  14      125.69      260.92     70.22 o 
  -3   6  14       36.63      117.89     71.95 o 
  -2   6  14       53.08      156.90     65.88 o 
  -1   6  14      780.13      816.58     92.75 o 
   0   6  14      384.64      352.23     58.08 o 
   1   6  14     2688.31     2565.02    129.16 o 
   2   6  14      537.14      497.57     90.15 o 
   3   6  14      805.24      918.00     98.82 o 
   4   6  14      344.96      322.47     79.75 o 
   5   6  14     1881.96     2043.17    126.56 o 
   6   6  14       69.99       65.01     84.95 o 
   7   6  14      752.82      656.21    123.09 o 
   8   6  14        7.83      -75.42    113.56 o 
   9   6  14     1829.24     1789.18    162.97 o 
  10   6  14      173.11      332.87    126.56 o 
  11   6  14      335.40      101.42    154.30 o 
 -10   7  14      500.80      461.17    138.70 o 
  -9   7  14      119.05       60.68    116.16 o 
  -8   7  14      279.57      412.62    117.89 o 
  -7   7  14        4.84     -104.89    104.89 o 
  -6   7  14     1019.28     1002.95    114.42 o 
  -5   7  14     1331.17     1445.91    124.83 o 
  -4   7  14      174.19      296.46     84.08 o 
  -3   7  14      667.54      489.77    104.02 o 
  -2   7  14     1588.86     1666.96    123.09 o 
  -1   7  14     1431.86     1316.75    117.03 o 
   0   7  14      120.34       82.15     55.74 o 
   1   7  14      940.90      822.64     95.35 o 
   2   7  14     3278.05     2918.69    155.17 o 
   3   7  14       62.30      188.11     84.08 o 
   4   7  14      306.18      289.53     87.55 o 
   5   7  14      446.40      599.86     88.42 o 
   6   7  14        5.20       76.28     88.42 o 
   7   7  14       22.79      210.65     90.15 o 
   8   7  14        3.14      246.19    104.02 o 
   9   7  14      199.18      124.83    114.42 o 
  10   7  14       10.34      -19.07    121.36 o 
 -10   8  14      594.92      526.18    147.36 o 
  -9   8  14       38.66      -63.28    116.16 o 
  -8   8  14        2.34      118.76    102.29 o 
  -7   8  14      108.88       54.61    122.23 o 
  -6   8  14      664.68      798.37    106.62 o 
  -5   8  14      373.94      501.04    102.29 o 
  -4   8  14       52.19       65.01     91.89 o 
  -3   8  14        4.02        0.00     76.28 o 
  -2   8  14       85.96      149.10     85.82 o 
  -1   8  14       11.93      -11.27     79.75 o 
   0   8  14       17.80       37.62     51.73 o 
   1   8  14      503.59      605.93     97.09 o 
   2   8  14      606.62      526.18    103.16 o 
   3   8  14        1.08       -6.07     74.55 o 
   4   8  14      510.10      444.70    106.62 o 
   5   8  14      219.01      159.50     91.89 o 
   6   8  14     1375.77     1146.85    136.10 o 
   7   8  14      101.25      240.98    100.55 o 
   8   8  14      824.39      755.03    148.23 o 
   9   8  14      356.10      385.75    131.76 o 
  10   8  14      652.10      735.96    148.23 o 
  -9   9  14        8.88      -28.61    130.89 o 
  -8   9  14        8.26       18.20    110.09 o 
  -7   9  14      331.57      415.22    121.36 o 
  -6   9  14      572.59      794.90    122.23 o 
  -5   9  14       45.71     -100.55    100.55 o 
  -4   9  14       33.65      -81.48     90.15 o 
  -3   9  14      764.41      965.67    112.69 o 
  -2   9  14     1044.70      981.28    126.56 o 
  -1   9  14     1609.81     1421.64    141.30 o 
   0   9  14       10.40        2.80     54.67 o 
   1   9  14       20.69       64.15    100.55 o 
   2   9  14     2078.39     2136.79    150.83 o 
   3   9  14       32.54       13.87    100.55 o 
   4   9  14       50.22      178.57     87.55 o 
   5   9  14        0.72      -28.61     87.55 o 
   6   9  14       93.18      224.51    108.36 o 
   7   9  14       77.35      103.16    124.83 o 
   8   9  14       21.80      -35.54    117.89 o 
   9   9  14        0.52      -57.21    112.69 o 
  -8  10  14       26.65      -19.07    116.16 o 
  -7  10  14        0.79        9.54    117.03 o 
  -6  10  14        7.84        8.67    105.76 o 
  -5  10  14       47.35      -39.01    111.82 o 
  -4  10  14      277.56      162.97    106.62 o 
  -3  10  14       17.10      -28.61     96.22 o 
  -2  10  14      293.27      338.94     97.95 o 
  -1  10  14       57.31       49.41    104.02 o 
   0  10  14     1078.65     1107.27     92.85 o 
   1  10  14        0.32        6.93     98.82 o 
   2  10  14      212.40      398.75    109.22 o 
   3  10  14      211.06      186.37    108.36 o 
   4  10  14      203.57       85.82    109.22 o 
   5  10  14      259.85      147.36    120.49 o 
   6  10  14     1255.40     1378.30    159.50 o 
   7  10  14       13.08       73.68    111.82 o 
   8  10  14      275.21      415.22    125.69 o 
  -7  11  14       94.17       49.41    117.89 o 
  -6  11  14      520.87      631.07    124.83 o 
  -5  11  14      793.35      413.49    150.83 o 
  -4  11  14       15.70       75.42    104.02 o 
  -3  11  14        5.96     -107.49    107.49 o 
  -2  11  14     1566.14     1686.03    158.63 o 
  -1  11  14       28.55        0.00     99.69 o 
   0  11  14      140.03      167.77     70.82 o 
   1  11  14      215.32      280.86    113.56 o 
   2  11  14      719.52      802.71    138.70 o 
   3  11  14      117.48       81.48    105.76 o 
   4  11  14       14.83      101.42    111.82 o 
   5  11  14        5.58       53.74    112.69 o 
   6  11  14       97.10      206.31    113.56 o 
   7  11  14      104.99      129.16    114.42 o 
  -6  12  14       27.70      -76.28    118.76 o 
  -5  12  14       17.89       66.75     98.82 o 
  -4  12  14        9.56      -52.01    113.56 o 
  -3  12  14      372.33      467.23    129.16 o 
  -2  12  14      135.08      146.50    113.56 o 
  -1  12  14       20.77      178.57    117.03 o 
   0  12  14      290.51      402.84     86.37 o 
   1  12  14      569.29      512.31    147.36 o 
   2  12  14       64.85      104.02    123.96 o 
   3  12  14      194.78      204.58    106.62 o 
   4  12  14       26.23      193.31    116.16 o 
   5  12  14      234.12      450.76    121.36 o 
   6  12  14      210.36      332.00    131.76 o 
  -5  13  14      500.24      585.99    145.63 o 
  -4  13  14        2.80       78.88    136.10 o 
  -3  13  14      437.45      423.02    120.49 o 
  -2  13  14       37.19       56.35    117.89 o 
  -1  13  14      146.10      148.23    131.76 o 
   0  13  14       50.79       82.64     79.04 o 
   1  13  14      162.69      214.11    117.89 o 
   2  13  14        7.13      169.90    108.36 o 
   3  13  14      120.17      338.07    115.29 o 
   4  13  14       24.49     -115.29    115.29 o 
   5  13  14        6.79     -117.03    117.03 o 
  -2  14  14        2.21     -115.29    115.29 o 
  -1  14  14       22.68       60.68    116.16 o 
   0  14  14       22.06       54.35    159.07 o 
   1  14  14      269.98      345.01    139.56 o 
   2  14  14        1.94      195.04    107.49 o 
 -11   0  15     2493.34     2357.84    193.31 o 
  -9   0  15      115.08      266.99    111.82 o 
  -7   0  15     7276.20     7258.16    229.72 o 
  -5   0  15      134.49      301.66     71.08 o 
  -3   0  15    10179.80     9881.25    211.51 o 
  -1   0  15       88.29      238.38     76.28 o 
   1   0  15    10807.95    11157.26    214.11 o 
   3   0  15       59.76       89.29     61.55 o 
   5   0  15     1490.40     1665.22    113.56 o 
   7   0  15       76.97      108.36     88.42 o 
   9   0  15      673.31      683.08    122.23 o 
  11   0  15       19.38       -8.67    114.42 o 
 -12   1  15        2.90       80.62    129.16 o 
 -11   1  15        0.48     -116.16    121.36 o 
 -10   1  15       19.77       82.35    117.03 o 
  -9   1  15       11.36      -14.74     98.82 o 
  -8   1  15      196.53      239.25     96.22 o 
  -7   1  15     3266.68     3340.85    162.97 o 
  -6   1  15      534.03      571.26     90.15 o 
  -5   1  15        8.57       33.81     64.15 o 
  -4   1  15       98.37      123.96     71.95 o 
  -3   1  15     6641.70     5680.48    178.57 o 
  -2   1  15       18.29     -127.43    127.43 o 
  -1   1  15      839.69      698.68    106.62 o 
   0   1  15    18358.83    18856.72    274.36 o 
   1   1  15      592.24      774.97     80.62 o 
   3   1  15      645.38      628.47     92.75 o 
   4   1  15      847.68     1047.16     97.09 o 
   5   1  15     5582.45     5019.08    175.97 o 
   6   1  15        1.89      -69.35     69.35 o 
   7   1  15      689.93      726.42    110.96 o 
   8   1  15       34.97      100.55     87.55 o 
   9   1  15     3160.40     3172.68    195.91 o 
  10   1  15        7.22       83.22    114.42 o 
  11   1  15      106.12       73.68    115.29 o 
  12   1  15       69.82      334.61    115.29 o 
 -12   2  15     1016.52     1051.49    159.50 o 
 -11   2  15     1542.38     1491.85    172.50 o 
 -10   2  15      272.30      273.06    115.29 o 
  -9   2  15      537.30      657.07    126.56 o 
  -8   2  15      221.44       60.68     97.95 o 
  -7   2  15     6394.50     6264.74    213.25 o 
  -6   2  15      168.70      230.58     68.48 o 
  -5   2  15       60.61       69.35     67.61 o 
  -4   2  15       10.69       86.69     71.95 o 
  -3   2  15     3735.33     3332.18    133.50 o 
  -2   2  15      317.07      279.99     74.55 o 
  -1   2  15       85.28       41.61     73.68 o 
   0   2  15      942.03     1253.77    116.16 o 
   1   2  15     4702.18     4505.03    156.90 o 
   2   2  15      582.73      584.26     83.22 o 
   3   2  15      111.40      229.72     66.75 o 
   4   2  15      557.90      522.71     85.82 o 
   5   2  15      517.29      579.06     86.69 o 
   6   2  15      468.97      398.75     78.02 o 
   7   2  15       27.10       31.21    105.76 o 
   8   2  15       39.15     -104.02    104.02 o 
   9   2  15      436.57      762.83    120.49 o 
  10   2  15      489.04      506.24    123.96 o 
  11   2  15       24.16      -18.20    117.89 o 
 -11   3  15       10.37       37.27    115.29 o 
 -10   3  15      100.99      110.09    113.56 o 
  -9   3  15      109.86      337.21    123.96 o 
  -8   3  15      167.66      221.91     97.95 o 
  -7   3  15      414.70      611.13    101.42 o 
  -6   3  15      376.38      371.01     90.15 o 
  -5   3  15      427.06      421.29     83.22 o 
  -4   3  15     1201.66     1176.32    103.16 o 
  -3   3  15     1346.49     1234.40    104.89 o 
  -2   3  15     1887.26     1757.11    106.62 o 
  -1   3  15       91.13      111.82     77.15 o 
   0   3  15    37546.46    38081.72    581.66 o 
   1   3  15     3149.23     3215.16    132.63 o 
   2   3  15     1012.92     1104.37     94.49 o 
   3   3  15        2.31      -30.34     60.68 o 
   4   3  15     2356.69     2472.26    126.56 o 
   5   3  15     1699.85     1805.65    121.36 o 
   6   3  15      508.98      423.89     84.95 o 
   7   3  15      109.60      113.56     86.69 o 
   8   3  15      180.03      -13.87    108.36 o 
   9   3  15      850.74      706.48    139.56 o 
  10   3  15        7.47     -117.03    117.03 o 
  11   3  15        6.99       94.49    110.96 o 
 -11   4  15      301.81      240.98    131.76 o 
 -10   4  15       13.60     -123.96    123.96 o 
  -9   4  15       41.09      150.83    106.62 o 
  -8   4  15     4671.48     4349.87    210.65 o 
  -7   4  15     1889.87     1721.57    135.23 o 
  -6   4  15      216.29      142.16     83.22 o 
  -5   4  15       13.74       32.94     70.22 o 
  -4   4  15     3645.25     3782.08    151.70 o 
  -3   4  15      274.95      236.65     69.35 o 
  -2   4  15     2514.34     2055.31    113.56 o 
  -1   4  15     1432.97     1720.70    115.29 o 
   0   4  15     3174.48     3187.51     96.53 o 
   1   4  15      429.12      330.27     78.88 o 
   2   4  15       46.10       80.62     67.61 o 
   3   4  15      329.40      198.51     75.42 o 
   4   4  15      386.32      455.96     85.82 o 
   5   4  15      140.80       98.82     76.28 o 
   6   4  15       53.80       36.41     70.22 o 
   7   4  15        0.58      118.76     88.42 o 
   8   4  15      651.00      638.87    123.96 o 
   9   4  15      175.13      119.63    123.09 o 
  10   4  15      359.83      273.06    125.69 o 
  11   4  15        6.77      -57.21    116.16 o 
 -11   5  15        2.67      -19.07    119.63 o 
 -10   5  15       53.81       35.54    113.56 o 
  -9   5  15        2.89     -117.03    117.03 o 
  -8   5  15     1085.89     1105.24    133.50 o 
  -7   5  15      490.58      419.56    106.62 o 
  -6   5  15      119.07      290.40     89.29 o 
  -5   5  15      439.96      273.06     84.95 o 
  -4   5  15      551.96      573.86     84.95 o 
  -3   5  15      136.66       34.67     80.62 o 
  -2   5  15     4971.48     4665.40    162.10 o 
  -1   5  15       22.44        4.33     60.68 o 
   0   5  15     3653.65     3658.13    106.63 o 
   1   5  15       91.96      202.84     67.61 o 
   2   5  15      246.79      338.94     78.88 o 
   3   5  15      155.42      110.09     71.08 o 
   4   5  15     2877.97     2607.49    138.70 o 
   5   5  15      213.90      110.09     80.62 o 
   6   5  15     2899.64     2526.01    164.70 o 
   7   5  15      372.89      268.72    105.76 o 
   8   5  15      890.19      890.26    135.23 o 
   9   5  15       45.17      157.77    104.02 o 
  10   5  15      486.43      418.69    133.50 o 
  11   5  15        9.55      -78.02    125.69 o 
 -11   6  15      320.41      202.84    136.96 o 
 -10   6  15      317.24      554.79    126.56 o 
  -9   6  15      456.20      439.49    112.69 o 
  -8   6  15     4869.53     4812.76    212.38 o 
  -7   6  15      771.43      722.09    120.49 o 
  -6   6  15      174.43      279.99     87.55 o 
  -5   6  15      222.17      174.24     84.95 o 
  -4   6  15     2932.58     2778.26    145.63 o 
  -3   6  15      549.61      552.18     86.69 o 
  -2   6  15        3.96        5.20     76.28 o 
  -1   6  15        5.10       39.88     73.68 o 
   0   6  15      414.87      268.43     61.29 o 
   1   6  15       10.60       14.74     76.28 o 
   2   6  15       32.11      -45.08     63.28 o 
   3   6  15      120.49      189.84     77.15 o 
   4   6  15     1213.93      966.54    113.56 o 
   5   6  15       24.58       49.41     87.55 o 
   6   6  15       39.34       39.88     83.22 o 
   7   6  15     1520.31     1396.50    138.70 o 
   8   6  15     1796.11     1868.07    151.70 o 
   9   6  15      227.46      266.99    110.09 o 
  10   6  15      330.95      150.83    121.36 o 
 -10   7  15        0.93       28.61    111.82 o 
  -9   7  15      117.81      123.09    104.02 o 
  -8   7  15      153.92       81.48    117.03 o 
  -7   7  15      843.76     1002.08    125.69 o 
  -6   7  15        6.99      -68.48     83.22 o 
  -5   7  15      335.00      175.10     96.22 o 
  -4   7  15      177.33       18.20     98.82 o 
  -3   7  15      116.72      174.24     81.48 o 
  -2   7  15     4134.29     4110.61    165.57 o 
  -1   7  15       23.66       27.74     78.88 o 
   0   7  15      816.44      849.12    136.96 o 
   1   7  15     1629.77     1807.39    126.56 o 
   2   7  15        3.24      -11.27     75.42 o 
   3   7  15      323.93      418.69     87.55 o 
   4   7  15     2071.43     2291.09    140.43 o 
   5   7  15     2358.23     2238.21    153.43 o 
   6   7  15     1006.54      927.53    124.83 o 
   7   7  15       18.49      192.44    100.55 o 
   8   7  15     1286.61     1338.42    141.30 o 
   9   7  15      400.46      527.91    136.96 o 
  10   7  15      106.56      198.51    111.82 o 
 -10   8  15       14.72      -49.41    129.16 o 
  -9   8  15      376.30      400.49    127.43 o 
  -8   8  15     1077.94     1146.85    140.43 o 
  -7   8  15     3721.58     3806.35    196.78 o 
  -6   8  15        6.54      253.99     83.22 o 
  -5   8  15      592.49      484.57    109.22 o 
  -4   8  15      317.73      358.88     87.55 o 
  -3   8  15      368.76      470.70     95.35 o 
  -2   8  15      306.97      436.89    103.16 o 
  -1   8  15      213.29      115.29     86.69 o 
   0   8  15      101.94       50.29     61.26 o 
   1   8  15       22.07      -52.88     77.15 o 
   2   8  15        7.11       55.48     87.55 o 
   3   8  15       71.15       13.00     90.15 o 
   4   8  15        0.80       19.94     79.75 o 
   5   8  15       91.98      227.98     87.55 o 
   6   8  15      266.61      320.74    104.02 o 
   7   8  15     1525.96     1779.65    161.23 o 
   8   8  15      237.21      354.54    133.50 o 
   9   8  15      589.77      738.56    149.97 o 
  -9   9  15       89.60      148.23    117.89 o 
  -8   9  15       22.91      249.65    109.22 o 
  -7   9  15        9.12       17.34    106.62 o 
  -6   9  15      284.75      332.00    108.36 o 
  -5   9  15       15.56      145.63     96.22 o 
  -4   9  15        0.05      167.30     86.69 o 
  -3   9  15     1673.36     1523.06    132.63 o 
  -2   9  15      819.43      683.95    116.16 o 
  -1   9  15       74.24      -44.21     98.82 o 
   0   9  15        6.00      -33.39     58.07 o 
   1   9  15     3744.92     3907.77    184.64 o 
   2   9  15      104.46       80.62     96.22 o 
   3   9  15      930.60      872.05    123.96 o 
   4   9  15       71.22       80.62     92.75 o 
   5   9  15     1347.79     1432.04    147.36 o 
   6   9  15        7.57      -15.60     96.22 o 
   7   9  15       98.77      209.78    109.22 o 
   8   9  15      300.55      413.49    110.96 o 
   9   9  15      462.70      424.76    133.50 o 
  -8  10  15       17.06      109.22    116.16 o 
  -7  10  15     1449.85     1451.11    165.57 o 
  -6  10  15      234.56      245.32    115.29 o 
  -5  10  15      238.15      208.04    108.36 o 
  -4  10  15       18.91      143.03    101.42 o 
  -3  10  15      730.79      839.98    134.36 o 
  -2  10  15      900.38     1001.21    129.16 o 
  -1  10  15      150.94      -34.67     99.69 o 
   0  10  15      189.59      310.52    104.46 o 
   1  10  15      456.38      516.64    110.96 o 
   2  10  15      130.96      193.31    106.62 o 
   3  10  15       93.70      160.37    106.62 o 
   4  10  15      540.67      525.31    117.03 o 
   5  10  15      133.21      142.16    110.09 o 
   6  10  15        0.28      185.51    104.89 o 
   7  10  15      391.61      319.87    125.69 o 
   8  10  15       31.34      -38.14    116.16 o 
  -7  11  15       93.42       -9.54    134.36 o 
  -6  11  15      116.50        9.54    120.49 o 
  -5  11  15       27.10     -105.76    105.76 o 
  -4  11  15      109.48      155.17    111.82 o 
  -3  11  15      925.69      871.19    138.70 o 
  -2  11  15        1.25     -103.16    103.16 o 
  -1  11  15      386.93      143.03    123.09 o 
   0  11  15      426.85      520.56     95.62 o 
   1  11  15      772.76      872.92    129.16 o 
   2  11  15       91.65      220.18    106.62 o 
   3  11  15      491.10      410.02    123.09 o 
   4  11  15      415.17      182.04    138.70 o 
   5  11  15      503.70      753.29    129.16 o 
   6  11  15      149.81       57.21    128.29 o 
   7  11  15        8.10       19.94    119.63 o 
  -6  12  15      204.48      488.04    105.76 o 
  -5  12  15        8.19       97.09     99.69 o 
  -4  12  15       19.96       74.55    112.69 o 
  -3  12  15      534.34      577.32    143.90 o 
  -2  12  15      732.71      616.33    145.63 o 
  -1  12  15        0.46      147.36    108.36 o 
   0  12  15       28.00      181.43     73.25 o 
   1  12  15      197.58      113.56    126.56 o 
   2  12  15      620.81      656.21    132.63 o 
   3  12  15        0.70       36.41    110.96 o 
   4  12  15        2.01     -107.49    113.56 o 
   5  12  15       11.00     -116.16    116.16 o 
   6  12  15        1.53       -9.54    114.42 o 
  -4  13  15      115.86      100.55    124.83 o 
  -3  13  15       34.68     -129.16    129.16 o 
  -2  13  15      173.80       19.07    117.89 o 
  -1  13  15       53.41       94.49    105.76 o 
   0  13  15      448.59      627.76     90.52 o 
   1  13  15       47.49      -45.08    113.56 o 
   2  13  15      152.22      173.37    127.43 o 
   3  13  15       11.75     -103.16    108.36 o 
   4  13  15      358.32      406.55    135.23 o 
  -2  14  15      394.19      333.74    136.10 o 
  -1  14  15       19.61      144.76    108.36 o 
   0  14  15       10.63       19.73     81.13 o 
   1  14  15        1.66      -69.35    124.83 o 
 -10   0  16        8.83      159.50    101.42 o 
  -8   0  16     2728.93     3081.66    175.10 o 
  -6   0  16      234.83      240.98     80.62 o 
  -4   0  16     7825.33     7471.40    201.98 o 
  -2   0  16      389.96      576.46     80.62 o 
   0   0  16   157717.89   165793.56   3282.77 o 
   2   0  16      860.55      768.03     86.69 o 
   4   0  16     4813.09     4845.71    158.63 o 
   6   0  16      410.01      383.15     87.55 o 
   8   0  16     1958.63     2304.09    167.30 o 
  10   0  16      502.61      355.41    132.63 o 
 -11   1  16      121.90      325.07    108.36 o 
 -10   1  16       49.26      134.36    119.63 o 
  -9   1  16       50.74      250.52    117.03 o 
  -8   1  16       33.97      178.57     92.75 o 
  -7   1  16      120.64      123.96     92.75 o 
  -6   1  16        0.49        5.20     71.95 o 
  -5   1  16      206.14      254.85     80.62 o 
  -4   1  16      867.61     1178.92     92.75 o 
  -3   1  16       93.39     -124.83    124.83 o 
  -2   1  16      109.33      -89.29     89.29 o 
  -1   1  16     2336.38     2078.71    122.23 o 
   0   1  16     2282.16     2719.43    632.37 o 
   1   1  16       44.36      217.58    108.36 o 
   2   1  16     1273.51     1436.37     99.69 o 
   3   1  16     1470.57     1347.96    119.63 o 
   4   1  16     1676.08     1958.22    117.03 o 
   5   1  16      572.46      651.01     84.08 o 
   6   1  16        2.78       56.35     72.82 o 
   7   1  16      103.44       62.41     98.82 o 
   8   1  16     1143.23     1121.71    125.69 o 
   9   1  16       82.87      299.06    115.29 o 
  10   1  16       32.43      -33.81    121.36 o 
  11   1  16      156.19      206.31    127.43 o 
 -11   2  16      200.58      214.98    130.89 o 
 -10   2  16        0.22       17.34    114.42 o 
  -9   2  16     2510.40     2604.89    173.37 o 
  -8   2  16     3732.19     3831.49    194.17 o 
  -7   2  16       89.27       94.49     95.35 o 
  -6   2  16       11.57       17.34     54.61 o 
  -5   2  16     1067.80      997.75     98.82 o 
  -4   2  16     6162.02     6202.33    182.04 o 
  -3   2  16      723.07      577.32     86.69 o 
  -2   2  16      383.26      227.12     78.02 o 
  -1   2  16     1983.58     2142.86    125.69 o 
   0   2  16    67420.50    72103.84    387.39 o 
   1   2  16    12773.68    14017.00    253.12 o 
   2   2  16      235.21      195.04     72.82 o 
   3   2  16     1248.19     1017.68     92.75 o 
   4   2  16     1130.87      860.78    104.02 o 
   5   2  16     1318.85     1365.29    115.29 o 
   6   2  16       88.66      -68.48     77.15 o 
   7   2  16     3203.52     3132.80    171.64 o 
   8   2  16     1736.16     1582.01    147.36 o 
   9   2  16      749.67      712.55    125.69 o 
  10   2  16        3.75     -116.16    116.16 o 
  11   2  16        2.84      -37.27    125.69 o 
 -11   3  16      642.41      532.25    146.50 o 
 -10   3  16      243.66      225.38    110.96 o 
  -9   3  16      103.06      156.90    120.49 o 
  -8   3  16      351.31      436.03    104.02 o 
  -7   3  16      123.12       78.02     92.75 o 
  -6   3  16      180.71      279.13     84.95 o 
  -5   3  16       92.31       81.48     68.48 o 
  -4   3  16     1513.32     1640.08    117.03 o 
  -3   3  16     1020.28     1145.98     88.42 o 
  -2   3  16      640.46      743.76     89.29 o 
  -1   3  16     1301.87     1394.77     97.95 o 
   0   3  16     2284.92     2362.68    102.06 o 
   1   3  16      361.00      386.62     80.62 o 
   2   3  16     1186.41     1305.48    100.55 o 
   3   3  16      973.90      896.33     91.89 o 
   4   3  16     2009.78     2030.17    119.63 o 
   5   3  16      746.14      887.66     97.95 o 
   6   3  16       66.20      -78.02     78.02 o 
   7   3  16     1178.94     1244.80    122.23 o 
   8   3  16      390.51      353.68    106.62 o 
   9   3  16      752.87      613.73    139.56 o 
  10   3  16       11.46        0.00    109.22 o 
  11   3  16     1203.31     1687.76    159.50 o 
 -11   4  16       23.63      147.36    117.03 o 
 -10   4  16       11.31     -122.23    122.23 o 
  -9   4  16     3414.71     3498.62    197.64 o 
  -8   4  16     1439.24     1474.52    150.83 o 
  -7   4  16        4.87       46.81     93.62 o 
  -6   4  16      213.93      196.78     78.88 o 
  -5   4  16     2691.03     2583.22    141.30 o 
  -4   4  16      345.09      245.32     74.55 o 
  -3   4  16      507.30      379.68     80.62 o 
  -2   4  16       36.15       59.81     68.48 o 
  -1   4  16     7116.55     7531.21    198.51 o 
   0   4  16     1893.18     1992.48     85.81 o 
   1   4  16     5482.96     5670.95    178.57 o 
   2   4  16      200.48      281.73     73.68 o 
   3   4  16     1889.72     1692.10    115.29 o 
   4   4  16       17.47      -31.21     76.28 o 
   5   4  16      877.25      828.71    104.02 o 
   6   4  16      233.23      317.27     88.42 o 
   7   4  16      562.78      652.74    104.02 o 
   8   4  16      744.55      790.57    124.83 o 
   9   4  16     1472.11     1661.76    161.23 o 
  10   4  16       30.40       26.87    115.29 o 
  11   4  16       31.49      256.59    117.03 o 
 -11   5  16      627.00      967.41    143.90 o 
 -10   5  16      133.12      312.07    113.56 o 
  -9   5  16      766.92      753.29    136.10 o 
  -8   5  16       68.28       53.74    107.49 o 
  -7   5  16       62.56       27.74     94.49 o 
  -6   5  16        0.17      147.36     86.69 o 
  -5   5  16       94.23      206.31     73.68 o 
  -4   5  16      116.53       27.74     84.08 o 
  -3   5  16      358.50      382.28     77.15 o 
  -2   5  16      149.69      216.71     76.28 o 
  -1   5  16        1.94      -28.61     69.35 o 
   0   5  16      871.05     1002.08     65.28 o 
   1   5  16     1809.76     1842.93    123.09 o 
   2   5  16      917.13      918.00    105.76 o 
   3   5  16      149.64       84.08     73.68 o 
   4   5  16      609.48      621.53     93.62 o 
   5   5  16      799.34      861.65    108.36 o 
   6   5  16      102.50      136.96     90.15 o 
   7   5  16     1437.07     1321.95    135.23 o 
   8   5  16       30.34       70.22    108.36 o 
   9   5  16      605.20      425.62    135.23 o 
  10   5  16        1.98     -118.76    118.76 o 
  11   5  16     1282.75     1255.20    161.23 o 
 -10   6  16       82.51      264.39    115.29 o 
  -9   6  16      956.23      770.63    150.83 o 
  -8   6  16        4.20      150.83    110.09 o 
  -7   6  16      349.99      371.88    100.55 o 
  -6   6  16      222.44      316.40    101.42 o 
  -5   6  16     1337.45     1353.16    123.09 o 
  -4   6  16     1353.21     1370.49    126.56 o 
  -3   6  16      287.19      341.54     82.35 o 
  -2   6  16       14.83      100.55     71.08 o 
  -1   6  16     5865.44     6033.29    191.57 o 
   0   6  16     2152.67     1901.19     88.56 o 
   1   6  16      643.29      737.69     92.75 o 
   2   6  16      489.41      427.36     86.69 o 
   3   6  16      427.37      361.48     89.29 o 
   4   6  16       69.39      214.98     84.08 o 
   5   6  16       45.11      -37.27     90.15 o 
   6   6  16     1244.18     1119.97    128.29 o 
   7   6  16       10.13       14.74     98.82 o 
   8   6  16        5.92       32.07    119.63 o 
   9   6  16      129.91      -26.01    112.69 o 
  10   6  16        2.03      115.29    104.89 o 
 -10   7  16       39.34       97.95    117.03 o 
  -9   7  16      254.40      261.79    126.56 o 
  -8   7  16      409.13      315.53    125.69 o 
  -7   7  16        0.23      -30.34    110.96 o 
  -6   7  16       48.88        6.93     96.22 o 
  -5   7  16       15.91      153.43     85.82 o 
  -4   7  16      439.09      383.15     96.22 o 
  -3   7  16      155.78      125.69     90.15 o 
  -2   7  16       99.89      138.70     77.15 o 
  -1   7  16       44.12       78.88     76.28 o 
   0   7  16       36.61      -28.10     53.23 o 
   1   7  16       91.24       51.14     84.95 o 
   2   7  16        1.16       93.62     77.15 o 
   3   7  16       50.85       97.95     83.22 o 
   4   7  16      471.55      643.20    104.02 o 
   5   7  16       70.09       61.55    104.02 o 
   6   7  16       98.89      293.00     96.22 o 
   7   7  16      508.93      528.78    120.49 o 
   8   7  16      887.60      725.56    146.50 o 
   9   7  16      416.53      490.64    115.29 o 
  10   7  16       21.72       39.88    134.36 o 
  -9   8  16      122.21      208.91    112.69 o 
  -8   8  16      399.95      605.93    118.76 o 
  -7   8  16       49.18      335.47    105.76 o 
  -6   8  16      520.51      588.59    115.29 o 
  -5   8  16        3.95       43.34     88.42 o 
  -4   8  16     2007.24     2061.38    144.76 o 
  -3   8  16      326.33      235.78    104.89 o 
  -2   8  16      197.69      285.19     96.22 o 
  -1   8  16     1366.40     1457.18    123.09 o 
   0   8  16     1432.99     1569.95    105.32 o 
   1   8  16        7.44        6.07     79.75 o 
   2   8  16      147.76       83.22     84.08 o 
   3   8  16        8.07      -64.15     93.62 o 
   4   8  16      886.44      879.86    110.09 o 
   5   8  16       45.78      -57.21     97.95 o 
   6   8  16      315.20      501.04    107.49 o 
   7   8  16       28.30       67.61    105.76 o 
   8   8  16      218.41      126.56    119.63 o 
   9   8  16        0.54       68.48    102.29 o 
  -9   9  16        0.23       10.40    118.76 o 
  -8   9  16      439.87      234.05    143.90 o 
  -7   9  16      149.82      131.76    118.76 o 
  -6   9  16        2.60      -88.42    106.62 o 
  -5   9  16      470.68      304.27    122.23 o 
  -4   9  16       63.88       81.48    103.16 o 
  -3   9  16        0.44      -90.15     97.09 o 
  -2   9  16       68.95      118.76    100.55 o 
  -1   9  16       29.80       47.68     95.35 o 
   0   9  16       17.86       47.17    221.05 o 
   1   9  16        0.58        6.93    103.16 o 
   2   9  16       62.96      263.52     84.08 o 
   3   9  16      442.33      336.34    113.56 o 
   4   9  16      754.01      762.83    126.56 o 
   5   9  16       46.30       15.60    113.56 o 
   6   9  16       47.76      158.63    103.16 o 
   7   9  16        2.64     -115.29    115.29 o 
   8   9  16     1249.43     1081.83    167.30 o 
   9   9  16       40.18      227.12    125.69 o 
  -8  10  16      367.44      522.71    122.23 o 
  -7  10  16       29.69      123.09    118.76 o 
  -6  10  16      208.42      348.47    108.36 o 
  -5  10  16      262.33      118.76    116.16 o 
  -4  10  16     1886.56     1648.75    157.77 o 
  -3  10  16       65.94        0.00     95.35 o 
  -2  10  16      112.24      160.37    114.42 o 
  -1  10  16        0.11      -14.74    101.42 o 
   0  10  16     1597.93     2008.53    113.08 o 
   1  10  16       12.50       67.61     99.69 o 
   2  10  16      179.00       15.60    109.22 o 
   3  10  16      574.54      555.65    116.16 o 
   4  10  16     1226.14     1350.56    136.10 o 
   5  10  16      284.90       93.62    119.63 o 
   6  10  16        0.95      -86.69    110.96 o 
   7  10  16       32.18       28.61    123.09 o 
   8  10  16      326.57      469.83    143.03 o 
  -7  11  16      431.16      621.53    127.43 o 
  -6  11  16       37.92     -101.42    110.96 o 
  -5  11  16      118.84       82.35    116.16 o 
  -4  11  16       10.92      -50.28     97.09 o 
  -3  11  16      117.85      153.43    111.82 o 
  -2  11  16      172.98      199.38    107.49 o 
  -1  11  16        5.47      162.97    113.56 o 
   0  11  16      189.03      151.06     80.35 o 
   1  11  16       10.78      -78.02    115.29 o 
   2  11  16      154.94      399.62    110.09 o 
   3  11  16        8.14      119.63    109.22 o 
   4  11  16      260.83      195.04    123.96 o 
   5  11  16      427.16      462.90    126.56 o 
   6  11  16       17.79      -46.81    109.22 o 
   7  11  16      124.06      206.31    136.96 o 
  -6  12  16       17.74       62.41    130.03 o 
  -5  12  16      607.07      574.72    150.83 o 
  -4  12  16      847.15      885.92    143.03 o 
  -3  12  16     1052.52     1116.51    153.43 o 
  -2  12  16        0.73      -60.68    123.09 o 
  -1  12  16      671.12      861.65    129.16 o 
   0  12  16     1317.82     1478.08    157.77 o 
   1  12  16      464.55      481.97    129.16 o 
   2  12  16       49.04      144.76    124.83 o 
   3  12  16      382.33      279.13    138.70 o 
   4  12  16      183.20      134.36    124.83 o 
   5  12  16      267.50      180.31    138.70 o 
   6  12  16       62.60      209.78    110.09 o 
  -4  13  16       34.19      -98.82    126.56 o 
  -3  13  16        1.73      359.74    119.63 o 
  -2  13  16        3.09       68.48    124.83 o 
  -1  13  16       33.35       -9.54    131.76 o 
   0  13  16        0.90      125.58     83.65 o 
   1  13  16       30.06      155.17    120.49 o 
   2  13  16        4.55     -112.69    125.69 o 
   3  13  16      218.75      292.13    120.49 o 
   4  13  16       13.82      238.38    118.76 o 
 -11   0  17      146.18       66.75    118.76 o 
  -9   0  17       84.14      148.23    111.82 o 
  -7   0  17      115.31      198.51     86.69 o 
  -5   0  17     2507.54     2669.04    132.63 o 
  -3   0  17     1163.45     1022.89     97.09 o 
  -1   0  17    22811.42    23574.92    325.07 o 
   1   0  17     1215.94     1032.42    108.36 o 
   3   0  17     7524.71     7542.48    201.98 o 
   5   0  17      791.63      577.32     95.35 o 
   7   0  17     7772.69     7574.56    238.38 o 
   9   0  17     1385.89     1534.33    150.83 o 
  11   0  17     1334.55     1425.97    167.30 o 
 -11   1  17       92.11      274.79    105.76 o 
 -10   1  17        0.91        8.67    130.03 o 
  -9   1  17     9912.14    10761.11    312.93 o 
  -8   1  17        0.65        6.93     88.42 o 
  -7   1  17        8.30      -63.28     89.29 o 
  -6   1  17      144.68       81.48     74.55 o 
  -5   1  17     1487.89     1348.82    104.02 o 
  -4   1  17      163.71      -89.29     89.29 o 
  -3   1  17      199.75     -135.23    135.23 o 
  -1   1  17     3151.20     3090.33    148.23 o 
   0   1  17      951.82      927.45    232.32 o 
   1   1  17     2696.69     2842.41    139.56 o 
   3   1  17     1387.07     1328.88    110.09 o 
   4   1  17      125.45      -95.35     95.35 o 
   5   1  17      294.38      242.72     84.08 o 
   6   1  17       87.30      182.91     77.15 o 
   7   1  17      335.08      512.31    108.36 o 
   8   1  17       26.93      107.49     96.22 o 
   9   1  17       86.73      -78.02    125.69 o 
  10   1  17      167.82      565.19    122.23 o 
  11   1  17      361.15      172.50    138.70 o 
 -11   2  17       60.56      267.86     97.95 o 
 -10   2  17      173.81      104.02    130.89 o 
  -9   2  17       19.97      252.25    108.36 o 
  -8   2  17      210.72      207.18    114.42 o 
  -7   2  17       11.93        6.93     87.55 o 
  -6   2  17        7.33       47.68     84.95 o 
  -5   2  17     2214.21     2167.13    127.43 o 
  -4   2  17       83.69       39.88     72.82 o 
  -3   2  17      470.32      398.75     82.35 o 
  -2   2  17     3494.65     3151.01    144.76 o 
  -1   2  17    11783.72    12102.99    243.59 o 
   0   2  17      321.20     -248.79    248.79 o 
   1   2  17      587.18      576.46     98.82 o 
   2   2  17     6145.58     6128.65    182.04 o 
   3   2  17     3602.50     3621.71    152.57 o 
   4   2  17      926.53     1033.29     99.69 o 
   5   2  17       33.15       66.75     67.61 o 
   6   2  17      652.38      727.29     97.09 o 
   7   2  17     4108.76     3864.43    189.84 o 
   8   2  17      715.07      701.28    123.96 o 
   9   2  17      338.85      393.55    119.63 o 
  10   2  17      929.16     1025.49    143.90 o 
  11   2  17      807.26      776.70    149.10 o 
 -11   3  17       40.62       58.08    117.03 o 
 -10   3  17      583.48      797.50    136.96 o 
  -9   3  17     2273.73     2778.26    178.57 o 
  -8   3  17      229.00       73.68    116.16 o 
  -7   3  17      170.98      234.92     90.15 o 
  -6   3  17      449.50      319.87     91.02 o 
  -5   3  17      968.86      991.68    102.29 o 
  -4   3  17      766.79      777.57     91.89 o 
  -3   3  17      235.16      235.78     78.88 o 
  -2   3  17     4380.70     4725.21    162.10 o 
  -1   3  17     1124.03     1235.26    107.49 o 
   0   3  17      872.74      832.59     79.75 o 
   1   3  17      133.62       85.82     78.02 o 
   2   3  17      126.43       70.22     73.68 o 
   3   3  17      819.59      761.96     91.89 o 
   4   3  17      262.58      404.82     76.28 o 
   5   3  17        0.43      -50.28     65.88 o 
   6   3  17       19.89       37.27     83.22 o 
   7   3  17       84.27      257.46     83.22 o 
   8   3  17      370.94      267.86    110.96 o 
   9   3  17        1.65      -71.95    111.82 o 
  10   3  17      261.15      117.03    143.03 o 
  11   3  17      295.82      247.92    149.97 o 
 -11   4  17        2.57       50.28    127.43 o 
 -10   4  17       32.68       45.94    111.82 o 
  -9   4  17        1.03       84.08    122.23 o 
  -8   4  17      128.15      182.91    115.29 o 
  -7   4  17       31.21      -19.94     87.55 o 
  -6   4  17       17.16      121.36     78.88 o 
  -5   4  17     1257.32     1176.32    108.36 o 
  -4   4  17        1.13       54.61     72.82 o 
  -3   4  17     1163.13     1075.76    103.16 o 
  -2   4  17     3227.97     2907.42    138.70 o 
  -1   4  17     2315.75     2180.13    132.63 o 
   0   4  17     1804.59     1657.14     83.67 o 
   1   4  17      886.36     1000.35    104.02 o 
   2   4  17     2948.95     3044.39    138.70 o 
   3   4  17       33.04       62.41     67.61 o 
   4   4  17     3227.09     3374.66    149.10 o 
   5   4  17      339.61      297.33     84.95 o 
   6   4  17      580.46      650.14     97.95 o 
   7   4  17      458.46      491.51    102.29 o 
   8   4  17     3848.26     3190.02    195.04 o 
   9   4  17      168.99      251.39    130.03 o 
  10   4  17     1441.52     1241.33    156.90 o 
  11   4  17       90.32      170.77    127.43 o 
 -10   5  17     1810.55     2023.23    192.44 o 
  -9   5  17      104.82      180.31    112.69 o 
  -8   5  17      745.94      817.44    126.56 o 
  -7   5  17       95.73       71.95    100.55 o 
  -6   5  17     1571.61     1372.23    123.09 o 
  -5   5  17       88.52      -18.20     81.48 o 
  -4   5  17      688.56      692.62     88.42 o 
  -3   5  17        2.05      -37.27     77.15 o 
  -2   5  17      921.26      873.79     98.82 o 
  -1   5  17      230.47      256.59     78.88 o 
   0   5  17       22.28      -50.86     50.86 o 
   1   5  17      342.29      280.86     88.42 o 
   2   5  17     2044.31     1905.34    123.96 o 
   3   5  17       18.05      -72.82     72.82 o 
   4   5  17       53.10       34.67     74.55 o 
   5   5  17       29.03      -78.88     89.29 o 
   6   5  17      167.06      128.29     91.89 o 
   7   5  17        2.87       21.67    105.76 o 
   8   5  17      323.70      263.52    116.16 o 
   9   5  17       59.88      191.57    104.02 o 
  10   5  17       57.37      -65.01    134.36 o 
 -10   6  17      224.44      155.17    139.56 o 
  -9   6  17       98.83      115.29    115.29 o 
  -8   6  17      396.86      448.16    109.22 o 
  -7   6  17       50.68       59.81    101.42 o 
  -6   6  17        3.99      222.78     93.62 o 
  -5   6  17        3.47       84.08     80.62 o 
  -4   6  17       79.25        6.07     90.15 o 
  -3   6  17     1281.26     1138.18    109.22 o 
  -2   6  17     1005.79     1158.98    108.36 o 
  -1   6  17        0.85      -87.55     87.55 o 
   0   6  17     1082.30     1193.57    105.76 o 
   1   6  17       12.59      110.09     71.95 o 
   2   6  17      812.72      790.57     93.62 o 
   3   6  17      909.26      952.67    105.76 o 
   4   6  17     1250.30     1210.13    124.83 o 
   5   6  17        1.26      -64.15     84.08 o 
   6   6  17      485.69      369.28    100.55 o 
   7   6  17      202.52      145.63    112.69 o 
   8   6  17     3951.98     3830.62    212.38 o 
   9   6  17        0.94       99.69     98.82 o 
  10   6  17      587.23      600.73    149.10 o 
 -10   7  17      326.80      441.23    128.29 o 
  -9   7  17     1098.38     1061.03    146.50 o 
  -8   7  17      452.52      579.06    125.69 o 
  -7   7  17      516.45      331.14    116.16 o 
  -6   7  17      834.58      785.37    117.89 o 
  -5   7  17      366.25      309.47    110.96 o 
  -4   7  17      289.06      389.22     97.09 o 
  -3   7  17      790.88      551.32    107.49 o 
  -2   7  17        4.00      -89.29     89.29 o 
  -1   7  17        4.17      -58.08     80.62 o 
   0   7  17        8.83       44.10     57.53 o 
   1   7  17     1832.96     1869.80    130.89 o 
   2   7  17      839.40      971.74    107.49 o 
   3   7  17      496.93      481.97     90.15 o 
   4   7  17      174.87      -19.07     88.42 o 
   5   7  17       21.71      134.36     90.15 o 
   6   7  17       13.09      120.49     98.82 o 
   7   7  17      372.69      616.33    110.09 o 
   8   7  17       16.38      262.66    113.56 o 
   9   7  17      244.87      217.58    129.16 o 
  -9   8  17      126.72      183.77    123.96 o 
  -8   8  17      127.35      197.64    125.69 o 
  -7   8  17      608.57      803.57    130.03 o 
  -6   8  17        1.88        0.00     98.82 o 
  -5   8  17      294.82      125.69    119.63 o 
  -4   8  17       29.37       97.95     91.89 o 
  -3   8  17       87.98       94.49     95.35 o 
  -2   8  17       49.55      123.96     86.69 o 
  -1   8  17     1367.35     1464.11    130.03 o 
   0   8  17       77.61       64.15     63.75 o 
   1   8  17      384.15      348.47     96.22 o 
   2   8  17        6.55      138.70     95.35 o 
   3   8  17     2276.96     2449.73    160.37 o 
   4   8  17      145.44      143.03     94.49 o 
   5   8  17      806.30      807.04    117.89 o 
   6   8  17       18.67       -7.80    100.55 o 
   7   8  17     1615.90     1693.83    157.77 o 
   8   8  17      519.45      572.99    136.10 o 
   9   8  17       95.13      179.44    111.82 o 
  -8   9  17        4.28     -120.49    120.49 o 
  -7   9  17      360.60      161.23    127.43 o 
  -6   9  17       63.82      -91.02    112.69 o 
  -5   9  17     1700.59     1685.16    155.17 o 
  -4   9  17        0.44     -104.02    104.02 o 
  -3   9  17      629.40      426.49    120.49 o 
  -2   9  17       54.48        6.93    100.55 o 
  -1   9  17      884.06      873.79    118.76 o 
   0   9  17      148.29      115.37     69.57 o 
   1   9  17      520.89      574.72    109.22 o 
   2   9  17      122.60       71.08    100.55 o 
   3   9  17      622.22      494.11    125.69 o 
   4   9  17       67.43      153.43     98.82 o 
   5   9  17        1.22      129.16     94.49 o 
   6   9  17      262.02      154.30    120.49 o 
   7   9  17      124.05      100.55    116.16 o 
   8   9  17        2.15      146.50    105.76 o 
  -8  10  17       65.39       40.74    110.96 o 
  -7  10  17      206.33       77.15    127.43 o 
  -6  10  17      100.53      218.45    116.16 o 
  -5  10  17      351.33      614.60    121.36 o 
  -4  10  17      424.09      364.94    118.76 o 
  -3  10  17       42.84       24.27     98.82 o 
  -2  10  17      881.85      846.05    128.29 o 
  -1  10  17     1214.42     1328.02    147.36 o 
   0  10  17       34.64       58.45     75.98 o 
   1  10  17      825.48      873.79    137.83 o 
   2  10  17     1054.95      943.14    136.96 o 
   3  10  17     1150.24     1218.79    143.03 o 
   4  10  17      227.09      383.15    126.56 o 
   5  10  17     1167.52      811.37    143.03 o 
   6  10  17      162.46      183.77    123.96 o 
   7  10  17     1275.51     1366.16    174.24 o 
  -7  11  17      207.05      320.74    124.83 o 
  -6  11  17       21.59      128.29    125.69 o 
  -5  11  17      505.81      272.19    146.50 o 
  -4  11  17      104.30      -69.35    110.96 o 
  -3  11  17       66.04      -32.94     98.82 o 
  -2  11  17       15.29      102.29    102.29 o 
  -1  11  17      791.70      982.14    123.96 o 
   0  11  17       24.16      -33.12     79.57 o 
   1  11  17      145.07      192.44    119.63 o 
   2  11  17       15.19      102.29    106.62 o 
   3  11  17      641.60      681.35    124.83 o 
   4  11  17      280.84      199.38    137.83 o 
   5  11  17        0.23      235.78    110.96 o 
   6  11  17       14.44      129.16    123.96 o 
  -5  12  17       77.12     -126.56    126.56 o 
  -4  12  17       74.18      195.04    112.69 o 
  -3  12  17        0.64      169.90    124.83 o 
  -2  12  17      872.30      932.73    146.50 o 
  -1  12  17      234.13       54.61    120.49 o 
   0  12  17        0.92       49.11    116.59 o 
   1  12  17      183.58      136.96    127.43 o 
   2  12  17     1199.96     1158.98    164.70 o 
   3  12  17      285.17      360.61    136.10 o 
   4  12  17      162.27      206.31    132.63 o 
   5  12  17       65.56     -136.10    140.43 o 
  -3  13  17       19.47      234.92    117.03 o 
  -2  13  17       89.68       79.75    123.09 o 
  -1  13  17       78.42      -84.95    131.76 o 
   0  13  17      182.27      306.07     91.62 o 
   1  13  17      196.33       19.94    140.43 o 
   2  13  17       68.64     -119.63    119.63 o 
   3  13  17        8.88      143.90    123.96 o 
 -10   0  18      960.82     1057.56    150.83 o 
  -8   0  18      336.59      291.26    108.36 o 
  -6   0  18      214.33      527.91     87.55 o 
  -4   0  18      100.99       77.15     62.41 o 
  -2   0  18     5783.04     5758.50    173.37 o 
   0   0  18     5652.66     5927.82    126.88 o 
   2   0  18     2023.59     2168.86    126.56 o 
   4   0  18      159.47       77.15     72.82 o 
   6   0  18       72.34       54.61     84.08 o 
   8   0  18      102.97      175.97    110.96 o 
  10   0  18      187.17      205.44    121.36 o 
 -11   1  18        3.40      349.34     95.35 o 
 -10   1  18      906.50      830.44    144.76 o 
  -9   1  18      287.45      393.55    139.56 o 
  -8   1  18        0.89       51.14     97.95 o 
  -7   1  18       84.01      226.25     90.15 o 
  -6   1  18      168.31      248.79     79.75 o 
  -5   1  18       50.75       55.48     75.42 o 
  -4   1  18       17.36       26.01     76.28 o 
  -3   1  18     2080.41     1963.42    127.43 o 
  -2   1  18     7172.52     6486.66    204.58 o 
  -1   1  18      476.73      -44.21    121.36 o 
   0   1  18     1540.68     1383.60    226.68 o 
   1   1  18      980.48     1324.55    161.23 o 
   2   1  18     9894.02    10281.74    234.05 o 
   3   1  18        2.38       -9.54    104.89 o 
   4   1  18      618.49      465.50     91.89 o 
   5   1  18       61.58      -39.01     78.88 o 
   6   1  18      126.69      288.66     76.28 o 
   7   1  18        3.29       -6.93     88.42 o 
   8   1  18      546.20      553.05    111.82 o 
   9   1  18     1152.49     1191.06    162.97 o 
  10   1  18     2187.20     2316.23    184.64 o 
  11   1  18       55.37        0.00    131.76 o 
 -11   2  18      258.55      341.54    126.56 o 
 -10   2  18     1539.52     1849.86    157.77 o 
  -9   2  18      432.33      429.09    130.89 o 
  -8   2  18      206.27      191.57    103.16 o 
  -7   2  18        7.02      188.11     84.95 o 
  -6   2  18      377.44      357.14     93.62 o 
  -5   2  18       56.29      -80.62     80.62 o 
  -4   2  18      415.48      342.41     93.62 o 
  -3   2  18      146.24      -81.48     81.48 o 
  -2   2  18     2302.28     2578.89    132.63 o 
  -1   2  18      756.70      582.52    108.36 o 
   0   2  18      259.94      231.10     62.81 o 
   1   2  18        6.51      -88.42     88.42 o 
   2   2  18      409.23      209.78     96.22 o 
   3   2  18        1.87      -81.48     81.48 o 
   4   2  18      377.03      477.64     83.22 o 
   5   2  18        0.81       75.42     75.42 o 
   6   2  18      272.79      195.04    104.02 o 
   7   2  18     1065.56     1273.41    127.43 o 
   8   2  18      410.26      489.77    115.29 o 
   9   2  18      540.15      826.11    129.16 o 
  10   2  18       91.92      -71.08    128.29 o 
  11   2  18      385.17      476.77    142.16 o 
 -11   3  18        2.73     -136.10    136.10 o 
 -10   3  18      341.57      290.40    134.36 o 
  -9   3  18      274.61       58.08    129.16 o 
  -8   3  18        0.59       52.88     98.82 o 
  -7   3  18      107.08      188.11     84.08 o 
  -6   3  18       35.05        0.00     86.69 o 
  -5   3  18       44.41       17.34     79.75 o 
  -4   3  18        0.21       93.62     65.88 o 
  -3   3  18     2515.60     2202.67    130.89 o 
  -2   3  18      871.06      706.48     98.82 o 
  -1   3  18     2649.01     2431.52    128.29 o 
   0   3  18      419.71      419.70    130.03 o 
   1   3  18     3570.40     3743.94    152.57 o 
   2   3  18     2612.00     2702.85    134.36 o 
   3   3  18      110.20      144.76     65.88 o 
   4   3  18       68.91       60.68     78.88 o 
   5   3  18     1035.48      937.07     97.09 o 
   6   3  18        5.30      -38.14     87.55 o 
   7   3  18       23.81      105.76     95.35 o 
   8   3  18      169.28      214.98    109.22 o 
   9   3  18     2504.81     2099.52    192.44 o 
  10   3  18      854.28      629.33    154.30 o 
  11   3  18      225.94      365.81    138.70 o 
 -10   4  18      804.70      892.86    141.30 o 
  -9   4  18     1037.79     1471.05    148.23 o 
  -8   4  18      734.04      582.52    141.30 o 
  -7   4  18      669.73      562.59    121.36 o 
  -6   4  18       11.72      -84.08     84.08 o 
  -5   4  18      121.12      -47.68     86.69 o 
  -4   4  18      301.80      194.17     92.75 o 
  -3   4  18      305.45      365.81     77.15 o 
  -2   4  18       42.36      -75.42     75.42 o 
  -1   4  18      417.83      489.77     81.48 o 
   0   4  18      390.04      468.03     59.92 o 
   1   4  18      222.01      176.84     81.48 o 
   2   4  18       15.94       15.60     74.55 o 
   3   4  18      257.09      250.52     83.22 o 
   4   4  18       25.93      -78.88     83.22 o 
   5   4  18       27.44      -18.20     81.48 o 
   6   4  18      306.94      413.49     98.82 o 
   7   4  18      755.98      796.64    114.42 o 
   8   4  18      186.41       47.68    130.03 o 
   9   4  18     1544.92     1750.18    172.50 o 
  10   4  18        0.73      -18.20    118.76 o 
 -10   5  18       21.48      -28.61    123.09 o 
  -9   5  18        4.67       71.08    109.22 o 
  -8   5  18       37.21      162.10    114.42 o 
  -7   5  18      104.61       74.55    104.02 o 
  -6   5  18       18.24       68.48     80.62 o 
  -5   5  18      159.24      402.22     89.29 o 
  -4   5  18       59.13      -17.34     82.35 o 
  -3   5  18      473.07      361.48     97.95 o 
  -2   5  18      513.19      504.51     95.35 o 
  -1   5  18     1453.06     1241.33    111.82 o 
   0   5  18       68.44      112.58     56.35 o 
   1   5  18     3693.76     3772.54    160.37 o 
   2   5  18        1.75      -74.55     74.55 o 
   3   5  18       14.40       45.94     76.28 o 
   4   5  18      152.01      115.29     91.89 o 
   5   5  18      899.31      948.34    112.69 o 
   6   5  18       42.62       27.74     86.69 o 
   7   5  18      140.10      136.10    106.62 o 
   8   5  18        0.03     -115.29    115.29 o 
   9   5  18      419.90      769.77    133.50 o 
  10   5  18       44.88      -76.28    130.89 o 
 -10   6  18       48.83      169.04    123.09 o 
  -9   6  18      504.94      555.65    137.83 o 
  -8   6  18       17.56       84.08    117.03 o 
  -7   6  18     1507.74     1881.07    146.50 o 
  -6   6  18      755.52      826.11    117.03 o 
  -5   6  18       98.32       13.87     87.55 o 
  -4   6  18        0.43       88.42     78.02 o 
  -3   6  18      607.03      755.03    104.02 o 
  -2   6  18      360.73      427.36     95.35 o 
  -1   6  18       42.13       84.08     71.08 o 
   0   6  18      148.58      147.17     57.61 o 
   1   6  18      261.91      167.30     85.82 o 
   2   6  18       23.64       41.61     82.35 o 
   3   6  18      963.39      913.66    110.96 o 
   4   6  18      268.53      457.70     94.49 o 
   5   6  18       22.57       89.29     82.35 o 
   6   6  18      246.95      212.38    101.42 o 
   7   6  18     1016.30     1320.22    130.89 o 
   8   6  18      141.98      247.92    110.09 o 
   9   6  18      619.07      658.81    139.56 o 
  10   6  18      237.52       70.22    144.76 o 
  -9   7  18        9.35      104.02    105.76 o 
  -8   7  18      152.83      122.23    119.63 o 
  -7   7  18       16.78      284.33     95.35 o 
  -6   7  18      195.88      363.21    104.89 o 
  -5   7  18      449.25      553.92    105.76 o 
  -4   7  18      104.96      -59.81     99.69 o 
  -3   7  18       87.22       51.14     87.55 o 
  -2   7  18     1760.97     1725.90    130.03 o 
  -1   7  18      457.19      657.94     94.49 o 
   0   7  18        4.54       46.65    136.96 o 
   1   7  18     2354.23     2401.18    151.70 o 
   2   7  18      233.59      273.06     84.08 o 
   3   7  18        2.08        6.93     95.35 o 
   4   7  18      127.61      186.37     81.48 o 
   5   7  18      948.16     1197.12    126.56 o 
   6   7  18      506.41      716.02    122.23 o 
   7   7  18      282.91      -16.47    122.23 o 
   8   7  18       20.36       53.74    124.83 o 
   9   7  18      328.48      416.96    134.36 o 
  -9   8  18       14.63       89.29    107.49 o 
  -8   8  18       15.21       73.68    117.89 o 
  -7   8  18      424.45      377.95    123.09 o 
  -6   8  18      996.41      885.92    146.50 o 
  -5   8  18       31.44       60.68     95.35 o 
  -4   8  18       17.12      -42.48     98.82 o 
  -3   8  18      999.68     1081.83    128.29 o 
  -2   8  18       55.84       33.81     90.15 o 
  -1   8  18        8.91      -32.07     90.15 o 
   0   8  18       27.45      130.25     62.08 o 
   1   8  18       62.29       53.74     91.89 o 
   2   8  18        9.00      -19.94     86.69 o 
   3   8  18      512.44      494.97    111.82 o 
   4   8  18      531.21      421.29    117.03 o 
   5   8  18       10.66      -83.22     94.49 o 
   6   8  18      568.42      546.12    128.29 o 
   7   8  18      415.21      468.10    117.89 o 
   8   8  18       17.68     -119.63    119.63 o 
   9   8  18       26.82      122.23    131.76 o 
  -8   9  18      245.89      293.00    119.63 o 
  -7   9  18        0.61        9.54    121.36 o 
  -6   9  18      438.65      533.98    122.23 o 
  -5   9  18      346.17      442.09    128.29 o 
  -4   9  18      446.99      546.98    107.49 o 
  -3   9  18        3.95       97.95     97.95 o 
  -2   9  18     2096.76     2124.66    156.03 o 
  -1   9  18      216.79      217.58    106.62 o 
   0   9  18      399.20      392.80     78.96 o 
   1   9  18      540.60      608.53    111.82 o 
   2   9  18      489.31      567.79    110.96 o 
   3   9  18       13.85      129.16     92.75 o 
   4   9  18       88.02       55.48     97.09 o 
   5   9  18        6.87      -99.69     99.69 o 
   6   9  18     1158.41     1089.63    151.70 o 
   7   9  18       14.71       46.81    118.76 o 
   8   9  18       30.10      189.84    120.49 o 
  -7  10  18       18.41       58.95    115.29 o 
  -6  10  18      449.85      761.10    128.29 o 
  -5  10  18      172.73       35.54    120.49 o 
  -4  10  18      114.03      102.29    119.63 o 
  -3  10  18      420.80      213.25    130.89 o 
  -2  10  18      111.40      136.10    112.69 o 
  -1  10  18       15.28      -30.34    102.29 o 
   0  10  18       47.95      208.40     70.42 o 
   1  10  18        8.48     -114.42    116.16 o 
   2  10  18       77.51       47.68    114.42 o 
   3  10  18      121.79      181.17    117.03 o 
   4  10  18      100.77       17.34    129.16 o 
   5  10  18       62.36      214.11    111.82 o 
   6  10  18      220.95      300.80    120.49 o 
   7  10  18       30.95      149.10    127.43 o 
  -6  11  18      363.26      611.13    128.29 o 
  -5  11  18       50.42      182.04    110.09 o 
  -4  11  18       76.18     -130.03    130.03 o 
  -3  11  18       79.53      107.49    113.56 o 
  -2  11  18     1468.92     1081.83    156.90 o 
  -1  11  18        5.65        0.00    116.16 o 
   0  11  18      416.14      317.28    110.52 o 
   1  11  18        9.27      -74.55    111.82 o 
   2  11  18      885.01      723.82    149.10 o 
   3  11  18      147.52       71.08    120.49 o 
   4  11  18       85.45      231.45    117.89 o 
   5  11  18      265.10      231.45    129.16 o 
   6  11  18      373.68      485.44    155.17 o 
  -5  12  18      351.37      216.71    139.56 o 
  -4  12  18        1.10       69.35    129.16 o 
  -3  12  18        1.57       48.54    120.49 o 
  -2  12  18       43.76       94.49    123.96 o 
  -1  12  18      297.72      438.63    133.50 o 
   0  12  18      197.26      207.46     93.97 o 
   1  12  18       52.75       27.74    126.56 o 
   2  12  18      187.59      360.61    130.03 o 
   3  12  18       35.85        9.54    117.03 o 
   4  12  18        0.29      140.43     98.82 o 
   5  12  18      324.67      426.49    122.23 o 
  -2  13  18      152.22      296.46    124.83 o 
  -1  13  18      246.36      232.32    130.89 o 
   0  13  18      105.49      149.48     86.88 o 
   1  13  18      207.67      263.52    138.70 o 
   2  13  18      258.45      215.85    119.63 o 
 -11   0  19     1803.28     1583.74    177.70 o 
  -9   0  19      293.42      107.49    121.36 o 
  -7   0  19     3432.88     3596.57    184.64 o 
  -5   0  19       12.69      -84.95     84.95 o 
  -3   0  19     6612.50     6257.81    191.57 o 
  -1   0  19     1553.83     1385.23    117.03 o 
   1   0  19    12715.99    12793.88    260.06 o 
   3   0  19       10.75      -35.54     69.35 o 
   5   0  19      702.60      638.00     95.35 o 
   7   0  19      414.25      595.53     99.69 o 
   9   0  19     1839.20     2442.79    171.64 o 
  11   0  19       91.65       70.22    123.96 o 
 -11   1  19      603.36      853.85    140.43 o 
 -10   1  19       82.12        8.67    125.69 o 
  -9   1  19      671.09      801.84    128.29 o 
  -8   1  19        7.47     -104.89    104.89 o 
  -7   1  19      266.78      289.53     94.49 o 
  -6   1  19      116.26       82.35     84.95 o 
  -5   1  19        6.56      -17.34     80.62 o 
  -4   1  19        0.06     -128.29    128.29 o 
  -3   1  19       30.35     -123.96    123.96 o 
  -2   1  19       60.43     -187.24    187.24 o 
  -1   1  19      256.67      193.31     88.42 o 
   0   1  19     1161.23     1185.90    884.19 o 
   1   1  19     1492.12     1577.67    136.10 o 
   3   1  19      351.08      376.21     81.48 o 
   4   1  19      154.27      148.23     81.48 o 
   5   1  19      461.40      241.85    102.29 o 
   6   1  19        4.40      -50.28     81.48 o 
   7   1  19      945.66     1066.23    113.56 o 
   8   1  19      441.35      312.07    120.49 o 
   9   1  19     5516.94     5213.25    242.72 o 
  10   1  19        0.65      228.85    110.09 o 
  11   1  19      245.52      270.46    133.50 o 
 -11   2  19     1010.84     1009.88    149.10 o 
 -10   2  19       84.58      264.39    126.56 o 
  -9   2  19      114.60      158.63    108.36 o 
  -8   2  19       67.49      -75.42    103.16 o 
  -7   2  19     2430.12     2327.50    155.17 o 
  -6   2  19      128.83      166.44     86.69 o 
  -5   2  19        6.53      -84.95     84.95 o 
  -4   2  19      361.78      155.17    100.55 o 
  -3   2  19     2709.09     2779.13    140.43 o 
  -2   2  19      495.80      384.88     84.08 o 
  -1   2  19      315.65      311.20     96.22 o 
   0   2  19     4053.24     4348.29    117.99 o 
   1   2  19     6291.13     6411.24    193.31 o 
   2   2  19      396.02      453.36     88.42 o 
   3   2  19      129.96      -15.60     91.89 o 
   4   2  19      871.35      972.61    103.16 o 
   5   2  19      631.98      664.88    102.29 o 
   6   2  19        4.73       13.00     84.95 o 
   7   2  19       45.66       21.67    104.02 o 
   8   2  19      341.21      303.40    123.96 o 
   9   2  19      392.89      534.85    133.50 o 
  10   2  19      125.32      -72.82    106.62 o 
  11   2  19        3.37      111.82    121.36 o 
 -10   3  19      212.11      325.94    130.89 o 
  -9   3  19        4.49      110.96    112.69 o 
  -8   3  19      728.66      790.57    130.89 o 
  -7   3  19      564.20      503.64    123.09 o 
  -6   3  19        4.80      -84.08     91.02 o 
  -5   3  19       12.30      -84.95     84.95 o 
  -4   3  19        1.60       52.01     80.62 o 
  -3   3  19      355.91      458.56     84.95 o 
  -2   3  19      598.71      694.35     86.69 o 
  -1   3  19       66.22      -24.27     77.15 o 
   0   3  19     3038.63     3130.87    164.70 o 
   1   3  19       63.85       35.54     82.35 o 
   2   3  19       90.41      156.03     75.42 o 
   3   3  19       20.98       26.87     72.82 o 
   4   3  19     1296.28     1178.05    121.36 o 
   5   3  19       29.28      130.03     84.95 o 
   6   3  19      170.33      120.49     94.49 o 
   7   3  19       55.43      -71.08     94.49 o 
   8   3  19     2569.91     2372.58    180.31 o 
   9   3  19     1416.19     1492.72    162.97 o 
  10   3  19      128.82      -27.74    138.70 o 
 -10   4  19      458.36      442.96    130.89 o 
  -9   4  19       90.78      212.38    118.76 o 
  -8   4  19     1824.33     1865.47    162.97 o 
  -7   4  19      272.18      268.72    110.96 o 
  -6   4  19      824.44      737.69    117.03 o 
  -5   4  19       69.09       45.08     97.95 o 
  -4   4  19     2136.00     2053.57    140.43 o 
  -3   4  19       67.95      102.29     67.61 o 
  -2   4  19      269.03      254.85     80.62 o 
  -1   4  19       43.59      -10.40     74.55 o 
   0   4  19     3060.00     2895.57    103.05 o 
   1   4  19      206.91      175.10     78.88 o 
   2   4  19     1088.74     1136.44    110.96 o 
   3   4  19       31.96       79.75     61.55 o 
   4   4  19      684.88      722.95    104.02 o 
   5   4  19      197.75      302.53     78.88 o 
   6   4  19        4.30      -54.61     91.89 o 
   7   4  19      759.48      682.21    124.83 o 
   8   4  19      355.53      244.45    129.16 o 
   9   4  19        2.00       79.75    107.49 o 
  10   4  19      360.86      144.76    138.70 o 
 -10   5  19       42.40       39.88    124.83 o 
  -9   5  19      114.57      236.65    118.76 o 
  -8   5  19     2197.81     2013.70    171.64 o 
  -7   5  19      130.37      392.68     89.29 o 
  -6   5  19        0.12       50.28     91.02 o 
  -5   5  19        0.64      132.63     77.15 o 
  -4   5  19       49.02      149.97     87.55 o 
  -3   5  19      302.88      230.58     79.75 o 
  -2   5  19      648.63      710.82     98.82 o 
  -1   5  19       13.19      -70.22     70.22 o 
   0   5  19      500.92      636.75     66.74 o 
   1   5  19        0.75      -16.47     71.95 o 
   2   5  19       67.90      271.32     64.15 o 
   3   5  19      141.02      162.10     84.95 o 
   4   5  19     1729.35     2026.70    141.30 o 
   5   5  19       93.74      169.04     87.55 o 
   6   5  19      863.55      867.72    113.56 o 
   7   5  19      259.87      351.08    105.76 o 
   8   5  19     3208.55     3508.15    208.91 o 
   9   5  19       39.19      275.66    114.42 o 
  10   5  19      551.90      688.28    141.30 o 
 -10   6  19      200.98       30.34    137.83 o 
  -9   6  19       62.08       65.88    119.63 o 
  -8   6  19     2062.73     1728.50    175.97 o 
  -7   6  19      277.91      295.60    107.49 o 
  -6   6  19      597.27      728.16    112.69 o 
  -5   6  19      327.19      243.59    104.89 o 
  -4   6  19     1894.65     2013.70    146.50 o 
  -3   6  19      318.06      331.14     95.35 o 
  -2   6  19      351.75      162.97     99.69 o 
  -1   6  19        9.14      -46.81     73.68 o 
   0   6  19     1524.09     1664.87    167.30 o 
   1   6  19      321.01      409.15     88.42 o 
   2   6  19      341.77      332.00     95.35 o 
   3   6  19       14.02      242.72     77.15 o 
   4   6  19      781.55      803.57    110.96 o 
   5   6  19       24.68        6.93     87.55 o 
   6   6  19        1.17      -73.68    103.16 o 
   7   6  19       15.21       81.48    112.69 o 
   8   6  19       15.00       97.09    127.43 o 
   9   6  19        3.74      228.85    104.02 o 
  -9   7  19       54.75      -96.22    124.83 o 
  -8   7  19      254.26      332.00    118.76 o 
  -7   7  19       10.32     -113.56    113.56 o 
  -6   7  19       17.32      195.04    104.89 o 
  -5   7  19      245.32      286.06     97.95 o 
  -4   7  19      178.52      111.82     98.82 o 
  -3   7  19      146.65      240.12     87.55 o 
  -2   7  19       57.84      -25.14     95.35 o 
  -1   7  19      144.99      266.12     86.69 o 
   0   7  19      200.51      244.00     67.35 o 
   1   7  19       11.46      -93.62     93.62 o 
   2   7  19       25.38       32.94     86.69 o 
   3   7  19       45.62       54.61    100.55 o 
   4   7  19      185.62      207.18     98.82 o 
   5   7  19      915.18     1011.62    135.23 o 
   6   7  19      456.91      280.86    119.63 o 
   7   7  19      639.93      721.22    136.10 o 
   8   7  19      668.92      784.50    139.56 o 
   9   7  19      164.49      318.13    120.49 o 
  -8   8  19      332.68      368.41    127.43 o 
  -7   8  19     1018.04     1024.62    143.90 o 
  -6   8  19      106.92      240.12    104.89 o 
  -5   8  19      108.16      188.11    103.16 o 
  -4   8  19      476.47      500.17    120.49 o 
  -3   8  19     1508.04     1447.64    142.16 o 
  -2   8  19      217.90      424.76     97.09 o 
  -1   8  19       74.25       68.48     97.09 o 
   0   8  19      679.76      601.53     86.69 o 
   1   8  19     1789.59     1966.89    155.17 o 
   2   8  19        8.39      -68.48     92.75 o 
   3   8  19      644.50      828.71    115.29 o 
   4   8  19      167.09      191.57    104.89 o 
   5   8  19      231.81      249.65    103.16 o 
   6   8  19        0.42      -16.47    102.29 o 
   7   8  19      209.31      136.10    123.09 o 
   8   8  19       42.07       48.54    116.16 o 
  -8   9  19       10.56     -110.96    110.96 o 
  -7   9  19        4.86       27.74    117.89 o 
  -6   9  19       93.02      149.97     96.22 o 
  -5   9  19      300.31      335.47    113.56 o 
  -4   9  19       40.16      -71.08    113.56 o 
  -3   9  19       77.13      -52.88    116.16 o 
  -2   9  19       26.02       60.68     95.35 o 
  -1   9  19       24.74       97.09     98.82 o 
   0   9  19       69.92      -40.39     70.78 o 
   1   9  19       37.65     -104.02    104.02 o 
   2   9  19        0.68       30.34     91.02 o 
   3   9  19      305.60      550.45     99.69 o 
   4   9  19       27.50      138.70     91.02 o 
   5   9  19     1223.62      890.26    156.90 o 
   6   9  19       14.57      108.36    105.76 o 
   7   9  19       71.70       57.21    117.89 o 
   8   9  19       24.43       30.34    123.96 o 
  -7  10  19     1017.56     1040.22    157.77 o 
  -6  10  19        9.73       28.61    119.63 o 
  -5  10  19        3.53      -52.88    110.09 o 
  -4  10  19        5.19       -8.67    104.89 o 
  -3  10  19     1401.56     1709.43    155.17 o 
  -2  10  19        0.36      164.70    107.49 o 
  -1  10  19       58.12       16.47    115.29 o 
   0  10  19       36.89       89.90    160.80 o 
   1  10  19     1381.41     1523.06    159.50 o 
   2  10  19       18.88       65.88    109.22 o 
   3  10  19      499.49      532.25    135.23 o 
   4  10  19        2.89     -107.49    107.49 o 
   5  10  19      293.49      328.54    122.23 o 
   6  10  19       39.25      230.58    112.69 o 
   7  10  19       79.91      335.47    112.69 o 
  -6  11  19      109.93      -49.41    132.63 o 
  -5  11  19       17.28     -130.03    130.03 o 
  -4  11  19        0.80      -63.28    119.63 o 
  -3  11  19       27.40      -17.34    124.83 o 
  -2  11  19        5.50      116.16     98.82 o 
  -1  11  19      260.88      291.26    132.63 o 
   0  11  19        4.27      -17.00     80.60 o 
   1  11  19       42.16       70.22    102.29 o 
   2  11  19      151.47      188.11    128.29 o 
   3  11  19      358.74      449.03    130.89 o 
   4  11  19       43.14      -45.94    116.16 o 
   5  11  19      427.75      394.42    142.16 o 
   6  11  19       48.97     -141.30    141.30 o 
  -4  12  19      440.24      213.25    151.70 o 
  -3  12  19      110.26      236.65    123.09 o 
  -2  12  19      202.87      279.99    115.29 o 
  -1  12  19       46.59     -129.16    129.16 o 
   0  12  19      349.90      415.41     93.69 o 
   1  12  19      261.54      354.54    112.69 o 
   2  12  19      126.46       87.55    122.23 o 
   3  12  19       47.60      -38.14    123.96 o 
   4  12  19        0.79      143.03    121.36 o 
  -1  13  19       19.39     -109.22    133.50 o 
   0  13  19       21.98       88.88     86.32 o 
   1  13  19       41.86      104.02    115.29 o 
 -10   0  20      388.81      268.72    144.76 o 
  -8   0  20       60.86      147.36     95.35 o 
  -6   0  20      123.73      249.65     85.82 o 
  -4   0  20     1657.41     1499.65    125.69 o 
  -2   0  20      481.71      441.23     89.29 o 
   0   0  20     5471.82     5304.90    130.87 o 
   2   0  20      673.82      781.03     89.29 o 
   4   0  20     2317.04     2115.99    136.96 o 
   6   0  20       36.56       52.88     90.15 o 
   8   0  20     1700.92     1702.50    157.77 o 
  10   0  20       66.45     -137.83    137.83 o 
 -10   1  20       50.62       74.55    110.09 o 
  -9   1  20      166.34      204.58    124.83 o 
  -8   1  20     3189.50     3070.39    189.84 o 
  -7   1  20        1.01      -90.15     90.15 o 
  -6   1  20      128.50       39.88     94.49 o 
  -5   1  20       17.23     -112.69    112.69 o 
  -4   1  20     2658.97     2779.13    149.97 o 
  -3   1  20       28.06      -84.08     84.08 o 
  -2   1  20      124.47     -104.89    104.89 o 
  -1   1  20      108.44     -269.59    269.59 o 
   0   1  20     3386.59     3266.97    162.97 o 
   1   1  20        0.90        5.20    130.03 o 
   2   1  20       44.23       88.42     89.29 o 
   3   1  20       66.19      -10.40    175.10 o 
   4   1  20       26.04      109.22     84.95 o 
   5   1  20        1.37      -36.41     86.69 o 
   6   1  20       38.06      133.50     86.69 o 
   7   1  20       21.63      -28.61    104.02 o 
   8   1  20      196.21      260.06    108.36 o 
   9   1  20       24.64      257.46    107.49 o 
  10   1  20      500.49      544.38    148.23 o 
 -10   2  20       10.38      -27.74    124.83 o 
  -9   2  20       41.23      171.64    110.09 o 
  -8   2  20       15.12      -62.41    100.55 o 
  -7   2  20       33.27       28.61     85.82 o 
  -6   2  20       67.17       53.74     90.15 o 
  -5   2  20      189.22      -30.34    103.16 o 
  -4   2  20     1045.92      964.81    110.09 o 
  -3   2  20        3.66      -78.88     78.88 o 
  -2   2  20      600.62      792.30     83.22 o 
  -1   2  20     3919.54     4201.63    164.70 o 
   0   2  20     2654.54     2593.99    109.35 o 
   1   2  20       64.34      186.37     92.75 o 
   2   2  20       49.54      -36.41     76.28 o 
   3   2  20     1833.00     1933.95    131.76 o 
   4   2  20     1487.23     1501.39    131.76 o 
   5   2  20       60.21      182.91     88.42 o 
   6   2  20       45.96      -13.00    101.42 o 
   7   2  20     1096.66     1179.79    134.36 o 
   8   2  20     1072.84     1114.77    136.10 o 
   9   2  20      294.15      533.11    117.89 o 
  10   2  20       44.09      162.10    111.82 o 
 -10   3  20       29.75      191.57    113.56 o 
  -9   3  20      625.71      492.37    143.03 o 
  -8   3  20     2548.16     2796.47    182.04 o 
  -7   3  20      137.82      -65.88    111.82 o 
  -6   3  20       37.05      -33.81    100.55 o 
  -5   3  20     1390.28     1305.48    119.63 o 
  -4   3  20     1048.94      809.64    113.56 o 
  -3   3  20      403.28      418.69     85.82 o 
  -2   3  20        1.96       -5.20     77.15 o 
  -1   3  20     1066.81     1256.07    107.49 o 
   0   3  20      629.65      679.60    128.73 o 
   1   3  20      103.48        5.20     78.88 o 
   2   3  20      135.86       87.55     75.42 o 
   3   3  20      128.23       74.55     86.69 o 
   4   3  20        7.24      103.16     78.02 o 
   5   3  20       27.98      103.16     90.15 o 
   6   3  20        0.06      -95.35     95.35 o 
   7   3  20      226.58      316.40    107.49 o 
   8   3  20      424.97      377.08    116.16 o 
   9   3  20        8.90      -96.22    119.63 o 
  10   3  20       34.42      195.04    119.63 o 
 -10   4  20        5.42      256.59    126.56 o 
  -9   4  20       68.74       91.02    117.03 o 
  -8   4  20      259.21      501.91    117.89 o 
  -7   4  20       69.08       77.15    103.16 o 
  -6   4  20      218.37      200.24    101.42 o 
  -5   4  20      768.07      727.29    113.56 o 
  -4   4  20      219.33      182.04     89.29 o 
  -3   4  20       50.46       95.35     75.42 o 
  -2   4  20       18.82      -16.47     77.15 o 
  -1   4  20     1358.25     1681.69    115.29 o 
   0   4  20      583.84      504.72     81.92 o 
   1   4  20      600.97      627.60    101.42 o 
   2   4  20        3.21       63.28     74.55 o 
   3   4  20     2128.91     2025.83    140.43 o 
   4   4  20      272.72      283.46     95.35 o 
   5   4  20      895.92     1011.62    123.09 o 
   6   4  20        5.86       14.74    101.42 o 
   7   4  20     1662.67     1767.51    166.44 o 
   8   4  20       12.94     -123.09    124.83 o 
   9   4  20      191.44      173.37    120.49 o 
  10   4  20        6.60      -29.47    112.69 o 
 -10   5  20       77.17      223.65    120.49 o 
  -9   5  20      648.61      692.62    145.63 o 
  -8   5  20      196.68       26.01    118.76 o 
  -7   5  20      788.24      869.45    126.56 o 
  -6   5  20       13.81       73.68     84.08 o 
  -5   5  20     1955.03     1965.15    155.17 o 
  -4   5  20       18.71      -13.00     91.02 o 
  -3   5  20      501.20      539.18     94.49 o 
  -2   5  20        2.45      -82.35     96.22 o 
  -1   5  20      681.27      751.56    103.16 o 
   0   5  20       34.99      -22.83     60.32 o 
   1   5  20      218.39      300.80     81.48 o 
   2   5  20       46.27      -85.82     85.82 o 
   3   5  20        2.82      -83.22     83.22 o 
   4   5  20        0.17      -51.14     87.55 o 
   5   5  20        7.04       91.02     87.55 o 
   6   5  20      149.53      127.43    104.89 o 
   7   5  20      973.54      765.43    151.70 o 
   8   5  20       32.13       69.35    111.82 o 
   9   5  20       58.65      254.85    121.36 o 
  10   5  20      205.39      132.63    132.63 o 
  -9   6  20       15.59        0.00    122.23 o 
  -8   6  20       79.79      195.91    124.83 o 
  -7   6  20       35.70       41.61    106.62 o 
  -6   6  20      218.93      -91.02    121.36 o 
  -5   6  20      486.14      339.81    111.82 o 
  -4   6  20      203.73      279.99     92.75 o 
  -3   6  20      513.24      358.01    110.96 o 
  -2   6  20       54.36       50.28     90.15 o 
  -1   6  20      550.93      370.15    102.29 o 
   0   6  20       52.82        6.31     59.31 o 
   1   6  20      547.52      408.29    107.49 o 
   2   6  20       99.58      224.51     85.82 o 
   3   6  20     2286.81     2383.84    153.43 o 
   4   6  20      598.03      668.34    120.49 o 
   5   6  20      863.96      816.58    117.89 o 
   6   6  20      129.08       78.88    117.89 o 
   7   6  20      564.27      647.54    133.50 o 
   8   6  20      688.99      778.43    142.16 o 
   9   6  20       65.79      156.03    125.69 o 
  -9   7  20      296.94      388.35    132.63 o 
  -8   7  20      258.27      370.15    131.76 o 
  -7   7  20      432.51      310.33    121.36 o 
  -6   7  20       51.06       24.27     97.95 o 
  -5   7  20      731.36      759.36    130.03 o 
  -4   7  20      482.05      512.31    121.36 o 
  -3   7  20      183.57      124.83     97.95 o 
  -2   7  20        5.13      -72.82    101.42 o 
  -1   7  20      214.85      323.34    104.02 o 
   0   7  20      330.45      242.87     71.93 o 
   1   7  20        3.16      -52.01     91.02 o 
   2   7  20       17.78      -32.94     95.35 o 
   3   7  20       92.72       21.67    104.89 o 
   4   7  20      225.57       58.95    106.62 o 
   5   7  20       32.37       62.41    105.76 o 
   6   7  20      171.51      132.63    128.29 o 
   7   7  20      261.80      221.05    126.56 o 
   8   7  20        0.42      -91.89    110.96 o 
   9   7  20       35.86      325.94    110.09 o 
  -8   8  20       16.55      -85.82    116.16 o 
  -7   8  20      254.89      299.93    114.42 o 
  -6   8  20      233.27      367.55    122.23 o 
  -5   8  20        0.56      104.89     93.62 o 
  -4   8  20     1458.64     1380.03    146.50 o 
  -3   8  20      707.07      512.31    129.16 o 
  -2   8  20      247.03      338.94    111.82 o 
  -1   8  20      321.55      262.66    108.36 o 
   0   8  20     1552.02     1581.50    159.50 o 
   1   8  20      278.30      267.86    112.69 o 
   2   8  20      642.24      546.98    115.29 o 
   3   8  20      988.51     1157.25    125.69 o 
   4   8  20     1120.63     1101.77    140.43 o 
   5   8  20       65.21        8.67    100.55 o 
   6   8  20        0.50       78.88    108.36 o 
   7   8  20       24.30      130.89    117.89 o 
   8   8  20     1054.92      988.21    157.77 o 
  -7   9  20       47.32      -38.14    123.09 o 
  -6   9  20       44.66      -35.54    122.23 o 
  -5   9  20       49.17       -8.67    111.82 o 
  -4   9  20     1002.18     1173.72    149.97 o 
  -3   9  20        7.70      -15.60    110.96 o 
  -2   9  20       61.77     -108.36    108.36 o 
  -1   9  20       30.96      -22.54    108.36 o 
   0   9  20      610.44      470.11     94.05 o 
   1   9  20        0.92      -99.69     99.69 o 
   2   9  20        0.38        7.80    104.89 o 
   3   9  20       78.45      252.25    109.22 o 
   4   9  20      386.59      329.40    128.29 o 
   5   9  20       23.13       35.54    111.82 o 
   6   9  20        6.10      -26.87    104.89 o 
   7   9  20        0.06      137.83    118.76 o 
  -6  10  20       41.33      252.25    110.09 o 
  -5  10  20      226.42      379.68    122.23 o 
  -4  10  20      922.68      926.67    136.96 o 
  -3  10  20      263.98      319.87    127.43 o 
  -2  10  20        5.08      -65.88    104.02 o 
  -1  10  20       69.20       91.89    118.76 o 
   0  10  20     1543.09     1681.84    114.29 o 
   1  10  20       23.31      167.30    106.62 o 
   2  10  20      703.24      619.80    135.23 o 
   3  10  20       11.62      148.23    102.29 o 
   4  10  20      731.20      756.76    134.36 o 
   5  10  20        0.44       75.42    106.62 o 
   6  10  20        7.66        0.00    112.69 o 
  -5  11  20      123.47       29.47    132.63 o 
  -4  11  20      502.32      644.94    130.03 o 
  -3  11  20      231.55       37.27    127.43 o 
  -2  11  20       18.30      174.24    103.16 o 
  -1  11  20      110.11      154.30    127.43 o 
   0  11  20      283.82      327.81     95.81 o 
   1  11  20       23.73     -110.09    110.09 o 
   2  11  20        5.19     -115.29    115.29 o 
   3  11  20       14.37      281.73    115.29 o 
   4  11  20        4.14     -124.83    124.83 o 
   5  11  20        5.30     -107.49    123.96 o 
  -3  12  20       23.65      171.64    117.89 o 
  -2  12  20       24.46      -28.61    126.56 o 
  -1  12  20      169.38      214.98    132.63 o 
   0  12  20      264.48      243.90     96.54 o 
   1  12  20       15.00       48.54    126.56 o 
   2  12  20       61.96      -47.68    112.69 o 
   3  12  20      451.16      609.40    138.70 o 
  -9   0  21      231.77      165.57    140.43 o 
  -7   0  21       22.38       -6.93     88.42 o 
  -5   0  21     2264.07     2318.83    148.23 o 
  -3   0  21       85.84       96.22     78.02 o 
  -1   0  21      124.76      158.63     83.22 o 
   1   0  21     1179.21     1343.62    116.16 o 
   3   0  21      764.75      833.05    106.62 o 
   5   0  21      249.77      108.36    101.42 o 
   7   0  21      627.06      596.39    116.16 o 
   9   0  21      181.06      336.34    121.36 o 
 -10   1  21       10.74      -38.14    118.76 o 
  -9   1  21     1898.55     2096.05    175.97 o 
  -8   1  21       54.15      234.05    107.49 o 
  -7   1  21       79.94      222.78     96.22 o 
  -6   1  21      549.09      534.85    110.09 o 
  -5   1  21     1380.54     1421.64    129.16 o 
  -4   1  21        8.94     -135.23    135.23 o 
  -3   1  21      207.11      203.71     83.22 o 
  -2   1  21      419.56     -160.37    160.37 o 
  -1   1  21     9598.35     9928.06    244.45 o 
   0   1  21      819.22     2228.91   1253.04 o 
   1   1  21      117.73       16.47    106.62 o 
   2   1  21      180.50      115.29    127.43 o 
   3   1  21     2809.71     2632.63    149.97 o 
   4   1  21      231.38      181.17     97.09 o 
   5   1  21      551.70      245.32    111.82 o 
   6   1  21      291.90      242.72    117.89 o 
   7   1  21      456.64      419.56    107.49 o 
   8   1  21        4.51      -88.42    108.36 o 
   9   1  21      403.86      425.62    135.23 o 
  10   1  21        1.42      154.30    115.29 o 
 -10   2  21      482.15      346.74    127.43 o 
  -9   2  21      259.92      238.38    132.63 o 
  -8   2  21     1493.16     1650.49    160.37 o 
  -7   2  21       16.58       59.81     96.22 o 
  -6   2  21       56.76     -129.16    129.16 o 
  -5   2  21     1006.37      920.60    124.83 o 
  -4   2  21      124.38      109.22     91.02 o 
  -3   2  21       65.98      -11.27     86.69 o 
  -2   2  21        5.75      -32.94     81.48 o 
  -1   2  21      473.53      371.01    108.36 o 
   0   2  21       17.90       31.32     58.23 o 
   1   2  21       15.31       38.14     87.55 o 
   2   2  21       25.48      190.71     84.08 o 
   3   2  21      207.59      256.59     92.75 o 
   4   2  21      173.87      252.25     94.49 o 
   5   2  21      148.02      157.77     91.02 o 
   6   2  21      758.50      890.26    117.03 o 
   7   2  21      288.07      519.24    103.16 o 
   8   2  21      289.74      140.43    123.09 o 
   9   2  21        6.51      -17.34    107.49 o 
  10   2  21      770.81      782.77    148.23 o 
 -10   3  21      153.96      128.29    132.63 o 
  -9   3  21      349.34      299.06    137.83 o 
  -8   3  21     1231.44     1318.48    153.43 o 
  -7   3  21       30.39      162.10    103.16 o 
  -6   3  21     1787.93     2009.36    143.03 o 
  -5   3  21      190.46      134.36     90.15 o 
  -4   3  21      302.28      423.02    101.42 o 
  -3   3  21      231.47      240.98     89.29 o 
  -2   3  21     1698.41     1651.35    131.76 o 
  -1   3  21     1216.20     1279.47    107.49 o 
   0   3  21     1232.70     1092.59     82.92 o 
   1   3  21       31.86      -81.48     81.48 o 
   2   3  21      637.47      653.61    103.16 o 
   3   3  21      467.47      343.27     93.62 o 
   4   3  21      610.33      595.53    109.22 o 
   5   3  21        1.26      -26.87     87.55 o 
   6   3  21     1386.21     1475.38    140.43 o 
   7   3  21       72.20      202.84     94.49 o 
   8   3  21       49.79       33.81    116.16 o 
   9   3  21       11.35       27.74    110.96 o 
  10   3  21       62.72      169.90    117.03 o 
 -10   4  21      982.17      780.17    164.70 o 
  -9   4  21        1.03        0.00    122.23 o 
  -8   4  21      611.94      517.51    131.76 o 
  -7   4  21       75.52       55.48    117.89 o 
  -6   4  21      555.00      401.35    113.56 o 
  -5   4  21       89.58      -13.87    101.42 o 
  -4   4  21       18.76      -85.82     85.82 o 
  -3   4  21       13.23      -36.41     81.48 o 
  -2   4  21       41.02      -86.69     86.69 o 
  -1   4  21      290.48      175.97     91.02 o 
   0   4  21      320.33      379.09     64.66 o 
   1   4  21      611.87      730.76    101.42 o 
   2   4  21       10.86       54.61     77.15 o 
   3   4  21        1.24      -91.89     91.89 o 
   4   4  21      227.14      203.71    102.29 o 
   5   4  21      179.66      223.65    107.49 o 
   6   4  21     2218.60     2082.18    153.43 o 
   7   4  21       14.75      176.84    107.49 o 
   8   4  21      743.28      814.84    133.50 o 
   9   4  21      205.62      225.38    128.29 o 
  10   4  21     1437.73     1659.16    182.04 o 
  -9   5  21        2.32       48.54    104.89 o 
  -8   5  21     1236.28     1423.37    156.90 o 
  -7   5  21       40.92        7.80    103.16 o 
  -6   5  21     1551.75     1760.58    149.97 o 
  -5   5  21      520.04      331.14    122.23 o 
  -4   5  21      816.90      878.12    119.63 o 
  -3   5  21       53.87        6.07     94.49 o 
  -2   5  21     3221.43     3105.93    180.31 o 
  -1   5  21      573.52      575.59    101.42 o 
   0   5  21      582.11      666.02     75.68 o 
   1   5  21      104.20       98.82     95.35 o 
   2   5  21      906.08     1006.42    118.76 o 
   3   5  21       79.77      150.83     89.29 o 
   4   5  21      220.86      103.16     94.49 o 
   5   5  21        0.51      -21.67    104.02 o 
   6   5  21     1105.76      861.65    145.63 o 
   7   5  21       71.07      116.16    112.69 o 
   8   5  21       12.83      260.06    109.22 o 
   9   5  21       21.90     -104.02    123.09 o 
  -9   6  21      263.24      445.56    122.23 o 
  -8   6  21       41.13       36.41    111.82 o 
  -7   6  21        0.03       42.48    126.56 o 
  -6   6  21      802.48      798.37    137.83 o 
  -5   6  21      255.14      262.66    111.82 o 
  -4   6  21       27.98        6.93     95.35 o 
  -3   6  21        6.73      -98.82     98.82 o 
  -2   6  21       19.12      -45.94     86.69 o 
  -1   6  21      134.32      251.39     90.15 o 
   0   6  21       69.12       29.09     64.05 o 
   1   6  21      355.33      484.57    106.62 o 
   2   6  21        3.03      113.56     86.69 o 
   3   6  21       43.09      186.37     99.69 o 
   4   6  21      357.05      346.74    113.56 o 
   5   6  21      153.45      122.23    106.62 o 
   6   6  21      579.53      502.77    124.83 o 
   7   6  21      465.09      572.12    122.23 o 
   8   6  21      285.62      512.31    135.23 o 
   9   6  21       14.92       50.28    111.82 o 
  -8   7  21      155.91      -84.08    120.49 o 
  -7   7  21        2.81       44.21    118.76 o 
  -6   7  21      601.96      691.75    123.96 o 
  -5   7  21     1287.99     1305.48    136.96 o 
  -4   7  21      161.06      164.70     99.69 o 
  -3   7  21      247.23      316.40    104.89 o 
  -2   7  21      921.06      846.05    130.89 o 
  -1   7  21     2577.70     2705.45    162.97 o 
   0   7  21      305.45      418.44     72.30 o 
   1   7  21      162.09      196.78    104.02 o 
   2   7  21      754.25      815.71    121.36 o 
   3   7  21     1308.65     1040.22    143.03 o 
   4   7  21      392.86      284.33    114.42 o 
   5   7  21       13.35       56.35    104.89 o 
   6   7  21      368.69      136.96    146.50 o 
   7   7  21      476.92      637.14    133.50 o 
   8   7  21       28.30        9.54    123.96 o 
  -8   8  21      142.11       -9.54    136.10 o 
  -7   8  21        6.48     -132.63    132.63 o 
  -6   8  21      256.95      237.52    128.29 o 
  -5   8  21      212.70      275.66    120.49 o 
  -4   8  21      314.83      199.38    110.96 o 
  -3   8  21       73.05       15.60    107.49 o 
  -2   8  21       59.01       45.08    110.09 o 
  -1   8  21      174.98      162.10    107.49 o 
   0   8  21       81.00       84.95     73.55 o 
   1   8  21        7.23      173.37     93.62 o 
   2   8  21       21.66      123.09     97.09 o 
   3   8  21      368.50      102.29    128.29 o 
   4   8  21      104.61       82.35    109.22 o 
   5   8  21      142.47       68.48    110.09 o 
   6   8  21        5.54      144.76    110.09 o 
   7   8  21      899.08      855.58    166.44 o 
   8   8  21       11.16      348.47    114.42 o 
  -7   9  21      101.17       58.95    121.36 o 
  -6   9  21        3.50     -118.76    118.76 o 
  -5   9  21      547.33      703.02    125.69 o 
  -4   9  21       22.26      170.77    100.55 o 
  -3   9  21      466.25      585.13    125.69 o 
  -2   9  21        1.81      -39.88    102.29 o 
  -1   9  21     1656.55     1712.90    158.63 o 
   0   9  21       61.47       91.07    100.12 o 
   1   9  21       17.00      177.70    110.96 o 
   2   9  21      113.66      246.19    123.96 o 
   3   9  21     2475.30     2381.24    190.71 o 
   4   9  21       58.14        0.00    112.69 o 
   5   9  21       15.83      109.22    109.22 o 
   6   9  21       30.27      153.43    125.69 o 
   7   9  21      760.07      587.73    158.63 o 
  -6  10  21       36.69     -107.49    124.83 o 
  -5  10  21       92.27     -102.29    123.09 o 
  -4  10  21       64.25      -18.20    115.29 o 
  -3  10  21       18.19      -69.35    117.89 o 
  -2  10  21        1.99      -42.48    111.82 o 
  -1  10  21       12.56       94.49    115.29 o 
   0  10  21      195.22      312.35     83.73 o 
   1  10  21       19.33     -119.63    119.63 o 
   2  10  21       25.59       35.54    118.76 o 
   3  10  21      376.50      592.93    130.03 o 
   4  10  21      217.57      148.23    134.36 o 
   5  10  21       83.70       77.15    123.96 o 
   6  10  21       56.46     -126.56    126.56 o 
  -5  11  21      368.28      377.95    142.16 o 
  -4  11  21      179.73      403.95    130.03 o 
  -3  11  21      115.01      278.26    121.36 o 
  -2  11  21      543.83      592.93    120.49 o 
  -1  11  21      657.75      669.21    140.43 o 
   0  11  21       13.50      -16.14    145.63 o 
   1  11  21       12.48      -90.15    115.29 o 
   2  11  21       50.30       75.42    118.76 o 
   3  11  21      938.92     1119.97    161.23 o 
   4  11  21       12.46      -58.08    124.83 o 
  -3  12  21        8.78       41.61    135.23 o 
  -2  12  21       10.39       81.48    109.22 o 
  -1  12  21        0.80      -48.54    109.22 o 
   0  12  21      143.28      185.48     97.45 o 
   1  12  21        6.45       19.94    117.03 o 
   2  12  21       88.17      152.57    126.56 o 
 -10   0  22      208.33      205.44    138.70 o 
  -8   0  22      322.96      314.67    125.69 o 
  -6   0  22     6223.41     6608.88    234.05 o 
  -4   0  22     1321.10     1118.24    124.83 o 
  -2   0  22     1602.35     1493.59    123.96 o 
   0   0  22     2065.40     1928.04    127.43 o 
   2   0  22     2000.81     2042.30    136.10 o 
   4   0  22       12.42      -89.29     89.29 o 
   6   0  22     1157.89     1139.04    122.23 o 
   8   0  22      213.56      285.19    123.09 o 
  10   0  22       70.41       79.75    124.83 o 
 -10   1  22      929.40     1118.24    151.70 o 
  -9   1  22        6.18        0.00    109.22 o 
  -8   1  22       41.77       74.55    110.96 o 
  -7   1  22       26.94      -91.02    103.16 o 
  -6   1  22      226.12      242.72    105.76 o 
  -5   1  22        0.66      -13.00     94.49 o 
  -4   1  22       41.43     -109.22    109.22 o 
  -3   1  22       25.03     -144.76    144.76 o 
  -2   1  22     1584.56     1170.25    135.23 o 
  -1   1  22       23.62     -221.05    221.05 o 
   0   1  22      407.75      145.83     81.32 o 
   1   1  22      730.36      699.55    129.16 o 
   2   1  22      762.52      856.45    121.36 o 
   3   1  22        8.20     -188.97    188.97 o 
   4   1  22      221.89      266.12    100.55 o 
   5   1  22      456.22      316.40    139.56 o 
   6   1  22     3442.61     2946.43    188.11 o 
   7   1  22       42.67      -97.09     97.09 o 
   8   1  22     1164.76     1102.64    152.57 o 
   9   1  22        7.24       27.74    112.69 o 
  10   1  22      413.99      475.90    133.50 o 
 -10   2  22       33.57        0.00    114.42 o 
  -9   2  22      111.88       72.82    117.03 o 
  -8   2  22      106.49      -32.94    122.23 o 
  -7   2  22      414.12      490.64    104.02 o 
  -6   2  22     4740.62     4426.15    210.65 o 
  -5   2  22      399.33      494.97    101.42 o 
  -4   2  22       33.08     -113.56    113.56 o 
  -3   2  22      427.41     -137.83    137.83 o 
  -2   2  22      761.30      840.85     99.69 o 
  -1   2  22       95.89      126.56     78.02 o 
   0   2  22      129.48      110.88     69.23 o 
   1   2  22      427.77      350.21    136.10 o 
   2   2  22     1662.62     1809.12    135.23 o 
   3   2  22       18.59       97.95     89.29 o 
   4   2  22       88.37      393.55    101.42 o 
   5   2  22        5.46      143.90    105.76 o 
   6   2  22      561.38      785.37    104.89 o 
   7   2  22       44.57      -15.60    111.82 o 
   8   2  22        0.21      119.63    113.56 o 
   9   2  22        7.99      130.03    127.43 o 
  10   2  22      174.57      181.17    136.96 o 
 -10   3  22       85.29      201.98    131.76 o 
  -9   3  22       43.26      103.16    120.49 o 
  -8   3  22      101.29      233.18    112.69 o 
  -7   3  22      358.64      200.24    112.69 o 
  -6   3  22        3.42      -21.67    110.96 o 
  -5   3  22       41.84       20.80    112.69 o 
  -4   3  22       97.56       39.88     87.55 o 
  -3   3  22     1115.11     1205.79    119.63 o 
  -2   3  22      940.28     1035.89    123.09 o 
  -1   3  22        8.03       65.88     78.88 o 
   0   3  22     1511.74     1374.55    144.33 o 
   1   3  22     3081.97     2848.48    153.43 o 
   2   3  22      628.75      632.80    104.02 o 
   3   3  22      189.92      -12.14     91.89 o 
   4   3  22      194.36      258.32    112.69 o 
   5   3  22     1730.74     1832.53    139.56 o 
   6   3  22      708.45      705.62    130.03 o 
   7   3  22      120.26      153.43    117.03 o 
   8   3  22       82.59       96.22    120.49 o 
   9   3  22      104.93      311.20    110.09 o 
  -9   4  22       11.00      173.37     99.69 o 
  -8   4  22      170.39      124.83    122.23 o 
  -7   4  22     1454.88     1305.48    164.70 o 
  -6   4  22     1492.12     1249.13    138.70 o 
  -5   4  22      805.11      694.35    129.16 o 
  -4   4  22      224.31      212.38     89.29 o 
  -3   4  22     1834.19     1798.72    154.30 o 
  -2   4  22        0.70      100.55     68.48 o 
  -1   4  22      851.26      660.54    111.82 o 
   0   4  22      170.39      171.56     64.15 o 
   1   4  22      764.27      929.27    114.42 o 
   2   4  22      428.29      455.96    100.55 o 
   3   4  22      561.93      636.27    105.76 o 
   4   4  22      266.82      274.79    110.09 o 
   5   4  22       30.91       58.08     99.69 o 
   6   4  22      134.03      178.57    100.55 o 
   7   4  22        0.22     -120.49    120.49 o 
   8   4  22       22.67       62.41    123.96 o 
   9   4  22      136.72      367.55    121.36 o 
  -9   5  22      110.07       39.88    124.83 o 
  -8   5  22       53.10     -136.96    136.96 o 
  -7   5  22       13.75     -116.16    119.63 o 
  -6   5  22      176.91       96.22    117.03 o 
  -5   5  22      135.91      247.92    103.16 o 
  -4   5  22      142.48      120.49    105.76 o 
  -3   5  22     1181.59     1263.00    123.09 o 
  -2   5  22        0.36        0.00     96.22 o 
  -1   5  22      131.69       26.01     96.22 o 
   0   5  22      722.00      605.32     73.81 o 
   1   5  22      934.74      887.66    117.89 o 
   2   5  22       35.67       65.88     86.69 o 
   3   5  22      456.62      554.79    113.56 o 
   4   5  22        7.18       78.88     94.49 o 
   5   5  22     1829.77     1777.91    157.77 o 
   6   5  22      168.18      104.89    111.82 o 
   7   5  22      348.25      266.99    123.09 o 
   8   5  22      155.99      379.68    119.63 o 
   9   5  22      317.33      408.29    146.50 o 
  -9   6  22      243.47      316.40    127.43 o 
  -8   6  22       32.37       75.42    127.43 o 
  -7   6  22     1568.01     1678.23    177.70 o 
  -6   6  22      114.68      207.18    115.29 o 
  -5   6  22      275.36      273.06     97.09 o 
  -4   6  22        6.53     -104.02    104.02 o 
  -3   6  22     1972.28     1972.96    159.50 o 
  -2   6  22      216.50      295.60     89.29 o 
  -1   6  22      221.87      255.72     97.95 o 
   0   6  22       50.59       48.91     71.08 o 
   1   6  22     1068.90      916.26    126.56 o 
   2   6  22        8.21       77.15     96.22 o 
   3   6  22      595.34      742.03    123.96 o 
   4   6  22        4.98       75.42    102.29 o 
   5   6  22       15.86      158.63     93.62 o 
   6   6  22        0.28      -16.47    119.63 o 
   7   6  22        3.26      161.23    104.89 o 
   8   6  22       86.13      306.87    129.16 o 
  -8   7  22       21.43      -19.07    117.03 o 
  -7   7  22      156.25      -18.20    139.56 o 
  -6   7  22      638.50      482.84    142.16 o 
  -5   7  22       14.43       -7.80    104.02 o 
  -4   7  22      231.71      201.98     99.69 o 
  -3   7  22      290.57      247.05    117.03 o 
  -2   7  22      775.67      843.45    119.63 o 
  -1   7  22      223.46      271.32    102.29 o 
   0   7  22       20.22       79.16     90.59 o 
   1   7  22      335.11      584.26    117.89 o 
   2   7  22      591.81      513.18    121.36 o 
   3   7  22      631.41      474.17    126.56 o 
   4   7  22       63.93      103.16    109.22 o 
   5   7  22      928.48      968.27    128.29 o 
   6   7  22     1103.97      944.00    161.23 o 
   7   7  22      140.54       56.35    136.10 o 
   8   7  22        9.02     -130.03    130.03 o 
  -7   8  22     1112.18     1384.36    150.83 o 
  -6   8  22     1533.16     1451.98    170.77 o 
  -5   8  22        8.87       86.69    113.56 o 
  -4   8  22       15.31      -72.82    108.36 o 
  -3   8  22      200.04      279.13    106.62 o 
  -2   8  22     1453.34     1514.39    138.70 o 
  -1   8  22      221.46      274.79    110.96 o 
   0   8  22       32.92      -11.32     74.47 o 
   1   8  22      302.85      234.92    115.29 o 
   2   8  22      334.51      350.21    116.16 o 
   3   8  22        4.25      138.70     99.69 o 
   4   8  22      111.58       -7.80    117.03 o 
   5   8  22       30.75       71.08    111.82 o 
   6   8  22      197.55      299.06    119.63 o 
   7   8  22        0.32      -76.28    127.43 o 
  -7   9  22        6.42      213.25    123.09 o 
  -6   9  22      110.03      260.06    106.62 o 
  -5   9  22        1.96       64.15    115.29 o 
  -4   9  22       93.06       35.54    111.82 o 
  -3   9  22       47.95       59.81    114.42 o 
  -2   9  22      716.96      790.57    143.90 o 
  -1   9  22        0.96      -32.07    103.16 o 
   0   9  22        0.57      -48.69     73.93 o 
   1   9  22       12.02      -56.35    105.76 o 
   2   9  22     1738.41     1995.49    175.10 o 
   3   9  22       49.89      191.57    117.89 o 
   4   9  22        7.13        0.00    110.96 o 
   5   9  22      133.38      160.37    110.09 o 
   6   9  22      744.39      958.74    135.23 o 
  -5  10  22        4.36       39.01    118.76 o 
  -4  10  22       97.97      235.78    104.02 o 
  -3  10  22      262.92      384.02    120.49 o 
  -2  10  22      790.39      868.59    133.50 o 
  -1  10  22      689.06      680.48    135.23 o 
   0  10  22      357.75      351.42    113.99 o 
   1  10  22       18.89        0.00    107.49 o 
   2  10  22      201.32      -78.88    125.69 o 
   3  10  22       33.56        9.54    114.42 o 
   4  10  22       26.27      -37.27    109.22 o 
   5  10  22       30.45      239.25    117.03 o 
  -4  11  22        3.07      -49.41    123.09 o 
  -3  11  22       34.38     -127.43    127.43 o 
  -2  11  22       24.72      -37.27    108.36 o 
  -1  11  22        0.19        9.54    132.63 o 
   0  11  22       68.48      146.70     80.66 o 
   1  11  22       53.58      191.57    129.16 o 
   2  11  22      602.54      418.69    143.03 o 
   3  11  22      148.10      208.91    134.36 o 
   4  11  22       15.67       91.89    123.96 o 
  -1  12  22      228.86       40.74    143.90 o 
   0  12  22      154.08      185.07     95.01 o 
   1  12  22       33.24      207.18    117.03 o 
  -9   0  23        2.33       55.48    116.16 o 
  -7   0  23      240.99      269.59    116.16 o 
  -5   0  23      690.09      692.62    125.69 o 
  -3   0  23     2251.15     2261.62    145.63 o 
  -1   0  23      514.32      578.19     92.75 o 
   1   0  23     8181.57     8359.92    239.25 o 
   3   0  23       49.41      -62.41     91.89 o 
   5   0  23     2356.25     2206.14    154.30 o 
   7   0  23       13.71      -23.41    104.02 o 
   9   0  23      460.59      565.19    134.36 o 
 -10   1  23      210.03     -109.22    152.57 o 
  -9   1  23        2.49      -73.68    116.16 o 
  -8   1  23      334.71      404.82    124.83 o 
  -7   1  23      394.89      479.37    109.22 o 
  -6   1  23      108.51       22.54    111.82 o 
  -5   1  23      103.74       27.74    108.36 o 
  -4   1  23      428.48     -184.64    184.64 o 
  -3   1  23      792.69      582.52    122.23 o 
  -2   1  23       17.31     -168.17    168.17 o 
  -1   1  23       60.76     -107.49    107.49 o 
   0   1  23       32.23     -464.63    464.63 o 
   1   1  23      513.10      124.83    146.50 o 
   2   1  23        0.01     -190.71    190.71 o 
   3   1  23        4.89      -80.62    106.62 o 
   4   1  23      156.14     -123.96    161.23 o 
   5   1  23     1376.21     1534.33    149.10 o 
   6   1  23      242.02       97.95    130.03 o 
   7   1  23        7.05       16.47    109.22 o 
   8   1  23      109.10      139.56    110.09 o 
   9   1  23      463.74      489.77    137.83 o 
  -9   2  23       62.85      150.83    118.76 o 
  -8   2  23     1070.80     1036.76    144.76 o 
  -7   2  23      426.63      468.97    121.36 o 
  -6   2  23        1.03       14.74    110.09 o 
  -5   2  23       19.44       91.89     81.48 o 
  -4   2  23     1131.09      918.00    124.83 o 
  -3   2  23     1486.74     1311.55    136.96 o 
  -2   2  23      209.59       80.62     97.09 o 
  -1   2  23      187.25      133.50     91.02 o 
   0   2  23     1398.39     1216.68     92.86 o 
   1   2  23     4531.60     5221.05    198.51 o 
   2   2  23      987.35     1226.60    135.23 o 
   3   2  23      354.64      180.31     98.82 o 
   4   2  23      908.41      741.16    127.43 o 
   5   2  23     1582.33     1614.08    147.36 o 
   6   2  23      472.62      647.54    121.36 o 
   7   2  23      211.67      261.79    104.89 o 
   8   2  23      954.83      715.15    150.83 o 
   9   2  23      229.19      181.17    128.29 o 
  -9   3  23       74.73      -19.07    131.76 o 
  -8   3  23      497.15      419.56    136.10 o 
  -7   3  23        7.75     -104.02    104.02 o 
  -6   3  23      697.59      752.43    127.43 o 
  -5   3  23      388.92      357.14    123.09 o 
  -4   3  23      703.19      947.47    118.76 o 
  -3   3  23      406.64      245.32    116.16 o 
  -2   3  23      128.52      115.29     94.49 o 
  -1   3  23       40.84      -99.69     99.69 o 
   0   3  23       52.42      -10.91     73.68 o 
   1   3  23       14.09     -102.29    102.29 o 
   2   3  23      112.96      242.72     81.48 o 
   3   3  23        1.24      158.63     95.35 o 
   4   3  23      124.81      283.46     97.09 o 
   5   3  23      461.07      475.04    117.03 o 
   6   3  23      501.55      631.07    119.63 o 
   7   3  23        2.06      192.44     99.69 o 
   8   3  23      533.90      396.15    141.30 o 
   9   3  23       87.35      242.72    123.96 o 
  -9   4  23       44.63      266.99    122.23 o 
  -8   4  23      248.70      247.92    126.56 o 
  -7   4  23      212.13      170.77    130.89 o 
  -6   4  23      168.34      391.82    110.96 o 
  -5   4  23        9.95       59.81     96.22 o 
  -4   4  23     1276.29     1250.00    133.50 o 
  -3   4  23       83.38       40.74    100.55 o 
  -2   4  23       15.43      112.69     85.82 o 
  -1   4  23        0.16      136.10     89.29 o 
   0   4  23        9.48        9.25     60.60 o 
   1   4  23      704.49      715.15    118.76 o 
   2   4  23     1100.09     1155.51    130.03 o 
   3   4  23       28.02       54.61     99.69 o 
   4   4  23     3260.52     3489.08    184.64 o 
   5   4  23      339.28      196.78    122.23 o 
   6   4  23       58.79       96.22    102.29 o 
   7   4  23      856.55      783.63    155.17 o 
   8   4  23     1305.22     1229.20    168.17 o 
   9   4  23        1.88       49.41    123.96 o 
  -9   5  23      232.76      202.84    130.03 o 
  -8   5  23      200.95      169.90    135.23 o 
  -7   5  23       93.67        8.67    124.83 o 
  -6   5  23      458.55      471.57    117.03 o 
  -5   5  23       16.88       93.62     90.15 o 
  -4   5  23      227.19      252.25    106.62 o 
  -3   5  23        3.85      -41.61     98.82 o 
  -2   5  23      383.23      398.75    103.16 o 
  -1   5  23      122.41       87.55    107.49 o 
   0   5  23       94.98      136.27     61.15 o 
   1   5  23      109.91       61.55     93.62 o 
   2   5  23       86.43     -102.29    102.29 o 
   3   5  23      168.88       78.88    113.56 o 
   4   5  23       55.51      149.10     98.82 o 
   5   5  23       73.92       94.49    109.22 o 
   6   5  23      101.19      -65.01    118.76 o 
   7   5  23       16.55      214.11    104.89 o 
   8   5  23       40.86       66.75    126.56 o 
  -8   6  23        1.22     -104.89    132.63 o 
  -7   6  23       62.15      136.96    125.69 o 
  -6   6  23      206.49      120.49    126.56 o 
  -5   6  23        7.69      -55.48    111.82 o 
  -4   6  23     1528.81     1781.38    152.57 o 
  -3   6  23      800.93      696.08    136.96 o 
  -2   6  23       20.89      -28.61     98.82 o 
  -1   6  23        3.26       91.89     97.95 o 
   0   6  23     1925.88     2056.05    114.58 o 
   1   6  23      296.28      114.42    119.63 o 
   2   6  23     1222.22      960.47    135.23 o 
   3   6  23        1.86      112.69     99.69 o 
   4   6  23     1616.45     1858.53    159.50 o 
   5   6  23       79.52       49.41    113.56 o 
   6   6  23        2.28     -107.49    107.49 o 
   7   6  23       10.87      202.84    118.76 o 
   8   6  23      432.36      522.71    146.50 o 
  -8   7  23        4.16       19.94    124.83 o 
  -7   7  23       64.32      246.19    118.76 o 
  -6   7  23       60.73      133.50    117.03 o 
  -5   7  23      399.61      583.39    135.23 o 
  -4   7  23      153.17      -87.55    118.76 o 
  -3   7  23      702.31     1041.96    126.56 o 
  -2   7  23      125.75      166.44     93.62 o 
  -1   7  23        1.44      -58.95    105.76 o 
   0   7  23      190.27      194.06     74.59 o 
   1   7  23      334.65      379.68    105.76 o 
   2   7  23       16.12      286.06     92.75 o 
   3   7  23      165.00       71.08    122.23 o 
   4   7  23      164.98       32.94    113.56 o 
   5   7  23       18.53      353.68    113.56 o 
   6   7  23       23.44       54.61    111.82 o 
   7   7  23      241.38      202.84    132.63 o 
  -7   8  23      179.52      168.17    141.30 o 
  -6   8  23       65.46       19.07    123.96 o 
  -5   8  23       79.30      267.86    109.22 o 
  -4   8  23      337.48      384.88    124.83 o 
  -3   8  23     1043.31     1131.24    138.70 o 
  -2   8  23       43.92       24.27    109.22 o 
  -1   8  23      432.04      507.98    125.69 o 
   0   8  23      958.06     1080.83     99.82 o 
   1   8  23      665.27      608.53    143.90 o 
   2   8  23      421.67      445.56    121.36 o 
   3   8  23        9.29      143.90    105.76 o 
   4   8  23      104.90      377.08    114.42 o 
   5   8  23      722.43      833.05    136.96 o 
   6   8  23       35.32     -117.89    117.89 o 
   7   8  23      142.75      223.65    140.43 o 
  -6   9  23       14.30      -29.47    136.10 o 
  -5   9  23      325.76      463.77    124.83 o 
  -4   9  23       81.87      263.52    108.36 o 
  -3   9  23      636.00      361.48    150.83 o 
  -2   9  23       34.04      -33.81    119.63 o 
  -1   9  23       39.16       67.61    102.29 o 
   0   9  23       34.88      -79.66     79.66 o 
   1   9  23       59.48        8.67    120.49 o 
   2   9  23      111.73      281.73    106.62 o 
   3   9  23        1.58      -69.35    111.82 o 
   4   9  23       81.03      205.44    120.49 o 
   5   9  23      317.34      281.73    118.76 o 
   6   9  23       41.92       91.89    133.50 o 
  -5  10  23      166.22       -9.54    136.10 o 
  -4  10  23       27.27     -122.23    122.23 o 
  -3  10  23      243.95      358.01    120.49 o 
  -2  10  23       48.63       45.94    115.29 o 
  -1  10  23      625.04      657.07    148.23 o 
   0  10  23        0.97      -82.58     82.58 o 
   1  10  23      621.32      664.88    151.70 o 
   2  10  23       41.27      224.51    114.42 o 
   3  10  23        7.15      -18.20    117.03 o 
   4  10  23       29.49      118.76    121.36 o 
   5  10  23      690.19      791.44    146.50 o 
  -3  11  23       99.72     -127.43    127.43 o 
  -2  11  23       13.64      -19.07    117.03 o 
  -1  11  23        9.40      -85.82    122.23 o 
   0  11  23       74.19      123.43     84.56 o 
   1  11  23       55.42     -123.96    130.03 o 
   2  11  23        0.31     -124.83    124.83 o 
   3  11  23       13.92      102.29    124.83 o 
  -8   0  24      687.59      779.30    144.76 o 
  -6   0  24      115.62      107.49     98.82 o 
  -4   0  24      276.41      308.60     94.49 o 
  -2   0  24      248.01      260.06     94.49 o 
   0   0  24       68.95       83.66     64.90 o 
   2   0  24      110.93      306.00     84.08 o 
   4   0  24     1124.39     1111.30    130.03 o 
   6   0  24      491.22      279.99    126.56 o 
   8   0  24     1813.28     1680.83    168.17 o 
  -9   1  24       29.96     -133.50    133.50 o 
  -8   1  24      794.61      916.26    152.57 o 
  -7   1  24       29.45       99.69    109.22 o 
  -6   1  24      436.89      565.19    107.49 o 
  -5   1  24      177.76      326.80    103.16 o 
  -4   1  24     1909.70     1582.87    175.10 o 
  -3   1  24      127.82     -143.03    143.03 o 
  -2   1  24      226.12      216.71     90.15 o 
  -1   1  24      565.69      531.38    101.42 o 
   0   1  24     1556.57     1477.01    160.80 o 
   1   1  24      213.80     -132.63    132.63 o 
   2   1  24     1793.15     1673.03    150.83 o 
   3   1  24      406.89     -208.91    208.91 o 
   4   1  24     1837.23     1815.19    160.37 o 
   5   1  24        4.90     -121.36    121.36 o 
   6   1  24      112.29       -7.80    104.89 o 
   7   1  24       40.88      -65.88    113.56 o 
   8   1  24        2.82       63.28     97.09 o 
   9   1  24       15.69      -19.07    121.36 o 
  -9   2  24      318.92      330.27    136.10 o 
  -8   2  24      439.15      658.81    129.16 o 
  -7   2  24      181.15      100.55    119.63 o 
  -6   2  24       17.41     -126.56    126.56 o 
  -5   2  24       29.98     -149.97    149.97 o 
  -4   2  24      159.52      -68.48    127.43 o 
  -3   2  24       58.43     -136.10    136.10 o 
  -2   2  24        7.46     -103.16    103.16 o 
  -1   2  24      274.18       77.15    108.36 o 
   0   2  24      696.28      909.95    287.80 o 
   1   2  24       73.48      273.93    163.84 o 
   2   2  24       93.64      136.96    120.49 o 
   3   2  24      138.09       94.49    119.63 o 
   4   2  24      679.71      739.43    133.50 o 
   5   2  24        0.97      -21.67    116.16 o 
   6   2  24      415.22      411.75    120.49 o 
   7   2  24      416.05      441.23    109.22 o 
   8   2  24      956.66     1057.56    143.90 o 
   9   2  24      125.72      176.84    123.09 o 
  -9   3  24       19.53       39.88    116.16 o 
  -8   3  24       19.39        0.00    112.69 o 
  -7   3  24      686.77      808.77    139.56 o 
  -6   3  24        3.12      -86.69    117.89 o 
  -5   3  24     2274.54     2190.54    165.57 o 
  -4   3  24      583.97      455.10    134.36 o 
  -3   3  24      600.01      429.96    120.49 o 
  -2   3  24       43.10      161.23     90.15 o 
  -1   3  24     2009.89     1951.28    144.76 o 
   0   3  24      637.60      647.09    103.16 o 
   1   3  24       40.08       78.88     84.95 o 
   2   3  24        3.04      -65.88     97.09 o 
   3   3  24     1110.21     1175.45    150.83 o 
   4   3  24      587.07      520.11    117.03 o 
   5   3  24       17.34      -74.55    102.29 o 
   6   3  24        8.87      145.63    120.49 o 
   7   3  24       28.05       43.34    107.49 o 
   8   3  24       21.93      -18.20    117.89 o 
   9   3  24      202.87      130.03    130.03 o 
  -9   4  24      476.73      345.87    133.50 o 
  -8   4  24       13.26       94.49    130.89 o 
  -7   4  24      253.91      327.67    131.76 o 
  -6   4  24       16.68      -56.35    123.09 o 
  -5   4  24      214.43      156.90    122.23 o 
  -4   4  24      233.29      134.36    117.03 o 
  -3   4  24      109.70      -27.74    101.42 o 
  -2   4  24        0.91      -92.75     92.75 o 
  -1   4  24       22.61      -59.81     80.62 o 
   0   4  24     1211.62     1108.37     90.58 o 
   1   4  24       23.38       27.74     87.55 o 
   2   4  24      558.93      654.47    116.16 o 
   3   4  24     1122.56     1422.50    134.36 o 
   4   4  24        5.12     -109.22    109.22 o 
   5   4  24      115.25       55.48    116.16 o 
   6   4  24      125.49      192.44    120.49 o 
   7   4  24     1163.87     1195.39    177.70 o 
   8   4  24       99.92      -93.62    134.36 o 
  -8   5  24      274.14      340.67    144.76 o 
  -7   5  24     2042.98     1888.00    187.24 o 
  -6   5  24       23.79      111.82    103.16 o 
  -5   5  24     2312.03     2101.25    175.10 o 
  -4   5  24        1.80      -59.81    104.02 o 
  -3   5  24      603.41      371.01    122.23 o 
  -2   5  24       10.42        0.00     96.22 o 
  -1   5  24     1315.62     1265.60    143.90 o 
   0   5  24      141.95      183.51    102.72 o 
   1   5  24      467.31      362.34    109.22 o 
   2   5  24       68.03      144.76    105.76 o 
   3   5  24     2139.77     1816.06    162.97 o 
   4   5  24       41.67       54.61    104.89 o 
   5   5  24      277.62      286.06    117.03 o 
   6   5  24      191.15      338.07    120.49 o 
   7   5  24      659.11      497.57    146.50 o 
   8   5  24      133.68      315.53    108.36 o 
  -8   6  24      182.66      161.23    131.76 o 
  -7   6  24       60.16      132.63    127.43 o 
  -6   6  24       56.45       44.21    123.09 o 
  -5   6  24      118.82      252.25    103.16 o 
  -4   6  24        5.77      192.44     94.49 o 
  -3   6  24       98.01      247.05    102.29 o 
  -2   6  24      315.01      300.80    120.49 o 
  -1   6  24      110.49      191.57     96.22 o 
   0   6  24      127.92       76.85     80.88 o 
   1   6  24       78.58      -51.14    109.22 o 
   2   6  24       19.09      204.58     93.62 o 
   3   6  24      994.07      968.27    134.36 o 
   4   6  24       83.58      332.87    111.82 o 
   5   6  24      349.20      493.24    122.23 o 
   6   6  24      227.99       45.08    131.76 o 
   7   6  24      762.13      781.90    149.10 o 
   8   6  24       10.89      -59.81    129.16 o 
  -7   7  24      780.40     1018.55    159.50 o 
  -6   7  24        0.87       45.94    110.09 o 
  -5   7  24     1009.31      746.36    137.83 o 
  -4   7  24      472.43      369.28    135.23 o 
  -3   7  24      129.84      -24.27    108.36 o 
  -2   7  24        6.24       15.60     93.62 o 
  -1   7  24      220.71      512.31    105.76 o 
   0   7  24      901.51      906.12     96.48 o 
   1   7  24      250.68      213.25    115.29 o 
   2   7  24       46.15      120.49    115.29 o 
   3   7  24     1220.24     1451.11    154.30 o 
   4   7  24      802.14     1067.96    138.70 o 
   5   7  24      149.11      214.11    122.23 o 
   6   7  24      403.13      526.18    151.70 o 
   7   7  24      237.38      377.95    140.43 o 
  -6   8  24       31.14        0.00    121.36 o 
  -5   8  24        0.07       55.48    104.02 o 
  -4   8  24        6.99     -105.76    105.76 o 
  -3   8  24       28.34       42.48    127.43 o 
  -2   8  24       45.03      -82.35    116.16 o 
  -1   8  24        2.34       58.08     98.82 o 
   0   8  24      132.17      351.71    144.33 o 
   1   8  24      188.26      210.65    117.03 o 
   2   8  24       74.61       -7.80    125.69 o 
   3   8  24       37.21       34.67    108.36 o 
   4   8  24      298.90      462.03    130.03 o 
   5   8  24      233.89      293.00    124.83 o 
   6   8  24      514.17      703.88    141.30 o 
  -5   9  24      102.32      458.56    118.76 o 
  -4   9  24      757.10      761.10    151.70 o 
  -3   9  24        5.97      209.78    115.29 o 
  -2   9  24      101.59      240.98    118.76 o 
  -1   9  24       11.86       -8.67    104.89 o 
   0   9  24     1505.17     1434.85    118.41 o 
   1   9  24       18.59      170.77    118.76 o 
   2   9  24       10.60       36.41    119.63 o 
   3   9  24      340.55      158.63    142.16 o 
   4   9  24      335.86      501.04    141.30 o 
   5   9  24        5.19       19.94    113.56 o 
  -4  10  24        0.79       -9.54    122.23 o 
  -3  10  24      226.49      398.75    125.69 o 
  -2  10  24       13.27      -74.55    110.96 o 
  -1  10  24      107.82      226.25    124.83 o 
   0  10  24       64.22      -33.63     83.55 o 
   1  10  24       21.40      -27.74    113.56 o 
   2  10  24       22.09       19.07    122.23 o 
   3  10  24      137.23      277.39    120.49 o 
   4  10  24      198.26      510.58    137.83 o 
  -2  11  24       83.95      317.27    115.29 o 
  -1  11  24       71.67        0.00    131.76 o 
   0  11  24       83.09      104.00     92.68 o 
   1  11  24       41.88      173.37    141.30 o 
   2  11  24       26.12      237.52    112.69 o 
  -9   0  25        7.12       19.94    100.55 o 
  -7   0  25     1015.55      990.81    147.36 o 
  -5   0  25     3960.61     3803.75    200.24 o 
  -3   0  25      361.25      323.34    115.29 o 
  -1   0  25     1336.07     1368.76    130.89 o 
   1   0  25      239.83      137.83    113.56 o 
   3   0  25       72.58       55.48     88.42 o 
   5   0  25      121.90      130.03    116.16 o 
   7   0  25       31.33     -105.76    105.76 o 
   9   0  25       85.08      110.09    127.43 o 
  -9   1  25       96.61      -39.01    123.09 o 
  -8   1  25       18.52       64.15    125.69 o 
  -7   1  25       38.17      -17.34    125.69 o 
  -6   1  25      183.29     -103.16    141.30 o 
  -5   1  25       13.30      -82.35    110.09 o 
  -4   1  25       60.07     -186.37    186.37 o 
  -3   1  25       65.16     -111.82    111.82 o 
  -2   1  25       22.11      -99.69     99.69 o 
  -1   1  25       10.00     -117.03    117.03 o 
   0   1  25      181.38     -800.10    800.10 o 
   1   1  25       29.53     -103.16    103.16 o 
   2   1  25       38.23     -200.24    200.24 o 
   3   1  25     2656.59     2284.16    194.17 o 
   4   1  25       81.31     -165.57    165.57 o 
   5   1  25      202.97       15.60    129.16 o 
   6   1  25      207.28        0.00    130.03 o 
   7   1  25      605.42      651.87    136.96 o 
   8   1  25        5.13     -121.36    121.36 o 
   9   1  25       31.16       19.94    123.96 o 
  -9   2  25        4.26       10.40    123.09 o 
  -8   2  25       29.62      -18.20    107.49 o 
  -7   2  25      421.62      453.36    132.63 o 
  -6   2  25     1661.53     1162.45    175.10 o 
  -5   2  25     1772.73     1706.83    161.23 o 
  -4   2  25      111.20       44.21    109.22 o 
  -3   2  25      529.25       91.89    134.36 o 
  -2   2  25      164.07     -149.97    149.97 o 
  -1   2  25      748.63      921.46    122.23 o 
   0   2  25      767.16      904.52    184.21 o 
   1   2  25       27.00       26.87    112.69 o 
   2   2  25      509.25      402.22    141.30 o 
   3   2  25       96.02      -83.22    128.29 o 
   4   2  25      256.40       58.95    132.63 o 
   5   2  25        4.58      -45.94    119.63 o 
   6   2  25       21.72      -97.09    138.70 o 
   7   2  25       17.43      -17.34    119.63 o 
   8   2  25       32.54      131.76    111.82 o 
  -8   3  25       86.99      171.64    117.03 o 
  -7   3  25        0.12       45.08    119.63 o 
  -6   3  25      461.43      469.83    131.76 o 
  -5   3  25        7.48     -119.63    119.63 o 
  -4   3  25      180.25      120.49    110.09 o 
  -3   3  25      287.39      384.88    106.62 o 
  -2   3  25       98.14      126.56     94.49 o 
  -1   3  25        8.64     -105.76    105.76 o 
   0   3  25      161.81      226.34     74.05 o 
   1   3  25       20.29      -94.49     94.49 o 
   2   3  25      811.45      722.95    117.89 o 
   3   3  25     1110.40     1403.43    141.30 o 
   4   3  25      132.26      256.59     97.09 o 
   5   3  25       84.11      -39.01    116.16 o 
   6   3  25     2334.24     2232.15    179.44 o 
   7   3  25      155.44      366.68    115.29 o 
   8   3  25       22.73       57.21    119.63 o 
  -8   4  25      338.85      253.99    146.50 o 
  -7   4  25       29.25      -18.20    126.56 o 
  -6   4  25     1842.59     1809.12    172.50 o 
  -5   4  25       34.53       81.48    116.16 o 
  -4   4  25      793.51      792.30    124.83 o 
  -3   4  25      187.12      216.71    122.23 o 
  -2   4  25      824.88     1024.62    132.63 o 
  -1   4  25        2.58      -69.35     89.29 o 
   0   4  25     1699.77     1694.44    107.54 o 
   1   4  25      197.49       28.61    113.56 o 
   2   4  25      418.21      437.76    114.42 o 
   3   4  25        0.26      -65.88    110.09 o 
   4   4  25       93.47       70.22    107.49 o 
   5   4  25      204.40      188.97    118.76 o 
   6   4  25       28.89       17.34    117.03 o 
   7   4  25       31.50       83.22    120.49 o 
   8   4  25      109.97      128.29    130.03 o 
  -8   5  25      213.46      170.77    131.76 o 
  -7   5  25        4.73       28.61    135.23 o 
  -6   5  25      363.32      568.66    117.03 o 
  -5   5  25      137.37       -7.80    125.69 o 
  -4   5  25       57.69       64.15    101.42 o 
  -3   5  25      372.17      573.86    114.42 o 
  -2   5  25      611.32      648.41    114.42 o 
  -1   5  25      116.34       74.55    102.29 o 
   0   5  25        1.16        3.63     68.64 o 
   1   5  25      166.53       52.01    115.29 o 
   2   5  25     1793.67     2189.67    161.23 o 
   3   5  25       22.41      -60.68    104.89 o 
   4   5  25       89.37      260.06     99.69 o 
   5   5  25       97.61      136.10    113.56 o 
   6   5  25     2449.22     2506.07    208.04 o 
   7   5  25       71.60      114.42    117.03 o 
   8   5  25      201.32      -19.94    138.70 o 
  -7   6  25       29.14      165.57    117.03 o 
  -6   6  25     1233.99     1125.17    149.97 o 
  -5   6  25      767.20      367.55    138.70 o 
  -4   6  25      348.03      518.38    112.69 o 
  -3   6  25      164.91      -71.08    124.83 o 
  -2   6  25     1946.40     1992.03    174.24 o 
  -1   6  25      966.45      971.74    130.89 o 
   0   6  25      664.06      546.20     86.65 o 
   1   6  25      604.05      513.18    133.50 o 
   2   6  25       83.88      -92.75    113.56 o 
   3   6  25       58.63     -103.16    116.16 o 
   4   6  25       26.78     -116.16    116.16 o 
   5   6  25      207.13      212.38    128.29 o 
   6   6  25      110.52       46.81    126.56 o 
   7   6  25       88.09        0.00    122.23 o 
  -7   7  25        3.87      -19.94    125.69 o 
  -6   7  25       74.72      258.32    118.76 o 
  -5   7  25      111.47       91.02    117.03 o 
  -4   7  25      134.97      165.57    124.83 o 
  -3   7  25       41.96       42.48    106.62 o 
  -2   7  25      476.39      771.50    126.56 o 
  -1   7  25      409.36      541.78    122.23 o 
   0   7  25      139.90       90.04     81.41 o 
   1   7  25      101.02      163.84    104.89 o 
   2   7  25     1506.38     1667.82    155.17 o 
   3   7  25      339.13      384.88    139.56 o 
   4   7  25       42.73      115.29    108.36 o 
   5   7  25       22.08        0.00    128.29 o 
   6   7  25      857.60      999.48    144.76 o 
  -6   8  25      287.81      310.33    153.43 o 
  -5   8  25      728.35      706.48    141.30 o 
  -4   8  25        2.16       27.74    110.96 o 
  -3   8  25      715.23      835.65    140.43 o 
  -2   8  25      782.90      442.96    136.96 o 
  -1   8  25     1113.58     1078.36    155.17 o 
   0   8  25        8.90       31.22     78.62 o 
   1   8  25      400.57      436.89    121.36 o 
   2   8  25       73.70      132.63    113.56 o 
   3   8  25      156.82       -8.67    130.89 o 
   4   8  25      125.86      272.19    121.36 o 
   5   8  25       46.53       48.54    130.89 o 
   6   8  25        0.07      153.43    116.16 o 
  -5   9  25        0.69       50.28    123.09 o 
  -4   9  25        2.40      300.80    117.03 o 
  -3   9  25      238.82      311.20    135.23 o 
  -2   9  25      107.85      175.10    115.29 o 
  -1   9  25      281.51      136.96    132.63 o 
   0   9  25      164.65      117.56     94.58 o 
   1   9  25        4.76       55.48    128.29 o 
   2   9  25      334.75      253.99    139.56 o 
   3   9  25      688.51     1002.08    146.50 o 
   4   9  25       54.72        0.00    112.69 o 
   5   9  25       23.16      -99.69    120.49 o 
  -3  10  25      229.37      431.69    123.09 o 
  -2  10  25        0.85       39.88    115.29 o 
  -1  10  25      246.55       97.09    131.76 o 
   0  10  25      294.49      366.26    148.23 o 
   1  10  25       24.10      197.64    121.36 o 
   2  10  25        3.77       59.81    136.10 o 
   3  10  25        1.91      224.51    108.36 o 
  -8   0  26      803.62      918.00    149.10 o 
  -6   0  26     3183.17     3304.44    201.98 o 
  -4   0  26      833.44      674.41    128.29 o 
  -2   0  26     1996.00     1982.49    158.63 o 
   0   0  26        4.04      -58.28     67.38 o 
   2   0  26     2024.05     2075.24    165.57 o 
   4   0  26      110.57        0.00    114.42 o 
   6   0  26     3590.69     3344.32    205.44 o 
   8   0  26       23.84       86.69    117.03 o 
  -8   1  26      228.88      437.76    116.16 o 
  -7   1  26      385.47      418.69    143.03 o 
  -6   1  26     1147.85     1179.79    154.30 o 
  -5   1  26       70.35     -151.70    151.70 o 
  -4   1  26      250.30      196.78    120.49 o 
  -3   1  26      152.90     -205.44    205.44 o 
  -2   1  26        3.52       -6.93    102.29 o 
  -1   1  26       90.41     -106.62    106.62 o 
   0   1  26     1635.70     1465.27    104.55 o 
   1   1  26       19.12      -61.55    111.82 o 
   2   1  26        1.03      -41.61     99.69 o 
   3   1  26       31.96     -256.59    256.59 o 
   4   1  26        6.88       84.08     97.95 o 
   5   1  26      113.84        0.00    123.96 o 
   6   1  26     1052.06     1210.99    150.83 o 
   7   1  26        3.89      225.38    108.36 o 
   8   1  26        4.92       48.54    115.29 o 
  -8   2  26       52.11      174.24    116.16 o 
  -7   2  26      597.11      779.30    144.76 o 
  -6   2  26     1826.65     1704.23    175.97 o 
  -5   2  26       87.71     -127.43    127.43 o 
  -4   2  26      224.94       91.89    114.42 o 
  -3   2  26      300.80     -148.23    148.23 o 
  -2   2  26     1892.11     1820.39    158.63 o 
  -1   2  26       81.61       78.02     97.95 o 
   0   2  26      311.79      395.28    113.12 o 
   1   2  26      583.74      526.18    138.70 o 
   2   2  26     1059.92     1400.83    138.70 o 
   3   2  26      564.40      737.69    122.23 o 
   4   2  26      169.98      169.04    138.70 o 
   5   2  26      945.24      929.27    180.31 o 
   6   2  26     1985.22     1821.26    167.30 o 
   7   2  26      511.26      501.04    122.23 o 
   8   2  26        9.25      156.03    108.36 o 
  -8   3  26       45.35       19.94    135.23 o 
  -7   3  26      935.32      972.61    151.70 o 
  -6   3  26      436.76      645.81    119.63 o 
  -5   3  26      198.33      247.92    112.69 o 
  -4   3  26        6.27     -128.29    128.29 o 
  -3   3  26      259.91       22.54    125.69 o 
  -2   3  26        1.13     -102.29    102.29 o 
  -1   3  26       19.43       94.49     78.02 o 
   0   3  26        0.22      -27.94    109.66 o 
   1   3  26       28.07       36.41     93.62 o 
   2   3  26       66.04      103.16    110.09 o 
   3   3  26        0.07     -117.89    117.89 o 
   4   3  26       15.69       15.60    112.69 o 
   5   3  26      592.37      461.17    134.36 o 
   6   3  26      104.25      -59.81    139.56 o 
   7   3  26        8.89       55.48    123.96 o 
   8   3  26       62.97      168.17    125.69 o 
  -8   4  26       40.75      -29.47    122.23 o 
  -7   4  26     1071.27     1175.45    175.97 o 
  -6   4  26      122.86      -60.68    117.03 o 
  -5   4  26      611.07      627.60    126.56 o 
  -4   4  26        0.23       24.27    117.03 o 
  -3   4  26     2717.78     2459.26    180.31 o 
  -2   4  26      352.73      129.16    129.16 o 
  -1   4  26      206.09      351.08     99.69 o 
   0   4  26      319.31      312.16     85.23 o 
   1   4  26     1727.67     1573.34    162.97 o 
   2   4  26       32.12       84.08    113.56 o 
   3   4  26      796.51     1050.63    145.63 o 
   4   4  26       90.37       24.27    120.49 o 
   5   4  26     1784.86     1739.77    167.30 o 
   6   4  26      264.45      503.64    123.09 o 
   7   4  26      191.96      143.03    129.16 o 
   8   4  26        3.76       81.48    117.89 o 
  -7   5  26      333.77      321.60    136.10 o 
  -6   5  26       11.56     -107.49    124.83 o 
  -5   5  26       58.37      -51.14    116.16 o 
  -4   5  26        2.56       50.28     98.82 o 
  -3   5  26       85.71       -7.80     99.69 o 
  -2   5  26       20.67     -104.89    104.89 o 
  -1   5  26       51.89       15.60    104.89 o 
   0   5  26       19.14      -79.38     79.38 o 
   1   5  26      259.42      358.01    118.76 o 
   2   5  26       78.33      -38.14    107.49 o 
   3   5  26       75.64       24.27    104.89 o 
   4   5  26        0.98       50.28    105.76 o 
   5   5  26      693.07      530.51    135.23 o 
   6   5  26        1.53      -54.61    133.50 o 
   7   5  26        1.70       49.41    120.49 o 
  -7   6  26      803.90      806.17    162.97 o 
  -6   6  26      117.37      228.85    119.63 o 
  -5   6  26      243.29      245.32    118.76 o 
  -4   6  26       98.66      148.23    110.09 o 
  -3   6  26     2492.41     2337.03    201.11 o 
  -2   6  26      142.38       57.21    123.96 o 
  -1   6  26      272.04      241.85    132.63 o 
   0   6  26        8.31      100.88     73.55 o 
   1   6  26      968.11     1046.29    145.63 o 
   2   6  26      510.61      610.26    128.29 o 
   3   6  26      857.88      677.88    143.03 o 
   4   6  26       13.54     -113.56    113.56 o 
   5   6  26     1121.42     1145.98    164.70 o 
   6   6  26      186.79      308.60    125.69 o 
   7   6  26        2.06     -130.03    130.03 o 
  -6   7  26       36.16       39.88    112.69 o 
  -5   7  26        0.16     -108.36    108.36 o 
  -4   7  26       35.02     -125.69    125.69 o 
  -3   7  26        7.95      -17.34     97.95 o 
  -2   7  26      154.30       85.82    117.89 o 
  -1   7  26        9.15      -49.41     95.35 o 
   0   7  26        6.20      -28.59     79.66 o 
   1   7  26       86.61      264.39     98.82 o 
   2   7  26        1.13     -110.09    118.76 o 
   3   7  26       42.79      -86.69    112.69 o 
   4   7  26       18.19     -130.89    130.89 o 
   5   7  26      158.62      239.25    136.96 o 
   6   7  26        5.10       39.88    137.83 o 
  -5   8  26       12.05        9.54    130.89 o 
  -4   8  26       60.85      -27.74    115.29 o 
  -3   8  26      331.00      258.32    133.50 o 
  -2   8  26      701.56      847.78    143.90 o 
  -1   8  26        8.45      169.04    113.56 o 
   0   8  26       67.66      187.61     80.66 o 
   1   8  26       46.59      172.50    117.89 o 
   2   8  26     1556.71     1643.55    188.11 o 
   3   8  26      163.36      122.23    110.96 o 
   4   8  26       23.60      -93.62    122.23 o 
   5   8  26      121.52       50.28    135.23 o 
  -4   9  26       33.98       59.81    117.89 o 
  -3   9  26       76.79      146.50    116.16 o 
  -2   9  26      106.74       47.68    137.83 o 
  -1   9  26       90.67      254.85    121.36 o 
   0   9  26        0.57       27.05     84.08 o 
   1   9  26       11.58       48.54    112.69 o 
   2   9  26       70.87     -130.03    130.03 o 
   3   9  26        0.32     -118.76    118.76 o 
   4   9  26        2.77       51.14    109.22 o 
  -2  10  26      186.35      182.91    141.30 o 
  -1  10  26      101.57      423.02    117.89 o 
   0  10  26        2.21      -29.51     78.76 o 
   1  10  26       99.69       51.14    131.76 o 
   2  10  26      665.22      857.32    144.76 o 
  -7   0  27        0.67      147.36    118.76 o 
  -5   0  27        1.97      -32.94     99.69 o 
  -3   0  27      707.99      596.39    114.42 o 
  -1   0  27      131.48      144.76     92.75 o 
   1   0  27     1273.97     1254.34    132.63 o 
   3   0  27       28.85       45.94     97.09 o 
   5   0  27     3206.41     3210.82    197.64 o 
   7   0  27       30.27      -36.41    123.96 o 
  -8   1  27      324.20      196.78    155.17 o 
  -7   1  27     1029.04     1126.91    154.30 o 
  -6   1  27       23.88      148.23    125.69 o 
  -5   1  27      611.96      694.35    140.43 o 
  -4   1  27      285.93     -185.51    185.51 o 
  -3   1  27     1850.14     2011.10    160.37 o 
  -2   1  27       29.61       74.55     91.89 o 
  -1   1  27      307.76      335.47    117.89 o 
   0   1  27       24.97     -154.50    154.50 o 
   1   1  27      237.91      319.87    119.63 o 
   2   1  27        1.59     -130.03    130.03 o 
   3   1  27      752.70      495.84    142.16 o 
   4   1  27       16.11     -208.04    208.04 o 
   5   1  27      343.68      175.10    131.76 o 
   6   1  27       17.66       52.88    123.96 o 
   7   1  27        8.34     -127.43    127.43 o 
   8   1  27       11.00       50.28    126.56 o 
  -8   2  27       29.26      100.55    122.23 o 
  -7   2  27       29.68       -9.54    133.50 o 
  -6   2  27        1.36     -134.36    134.36 o 
  -5   2  27        0.04     -129.16    129.16 o 
  -4   2  27       41.79     -130.89    130.89 o 
  -3   2  27      642.77      488.90    136.10 o 
  -2   2  27       23.23     -155.17    155.17 o 
  -1   2  27       61.90      -72.82    105.76 o 
   0   2  27        1.04      -79.51    184.64 o 
   1   2  27      898.23     1050.63    153.43 o 
   2   2  27       95.78      201.98    141.30 o 
   3   2  27      110.27      100.55    133.50 o 
   4   2  27      792.54      882.46    126.56 o 
   5   2  27     1884.81     1582.01    183.77 o 
   6   2  27      128.63       26.87    143.90 o 
   7   2  27        7.66     -126.56    126.56 o 
   8   2  27       56.64      -29.47    123.09 o 
  -8   3  27      819.58      807.91    162.97 o 
  -7   3  27      180.70      355.41    135.23 o 
  -6   3  27      206.52      199.38    138.70 o 
  -5   3  27       80.76      -25.14    123.96 o 
  -4   3  27     1556.90     1301.15    157.77 o 
  -3   3  27      531.78      492.37    129.16 o 
  -2   3  27      418.89      409.15    119.63 o 
  -1   3  27       29.17      -37.27     96.22 o 
   0   3  27      368.72      327.80    100.55 o 
   1   3  27       71.04      150.83    104.89 o 
   2   3  27       52.48       45.94    110.09 o 
   3   3  27      362.40      339.81    128.29 o 
   4   3  27      328.40      344.14    130.03 o 
   5   3  27       33.18      -42.48    130.03 o 
   6   3  27       47.92       90.15    126.56 o 
   7   3  27      574.40      345.01    148.23 o 
  -7   4  27      117.73      186.37    123.09 o 
  -6   4  27       27.90      175.97    111.82 o 
  -5   4  27       52.09       61.55    118.76 o 
  -4   4  27      119.73      270.46    105.76 o 
  -3   4  27      324.70      318.13    138.70 o 
  -2   4  27       55.31      -84.95    114.42 o 
  -1   4  27       77.29      164.70     92.75 o 
   0   4  27      324.66      383.61     81.52 o 
   1   4  27      228.33      -38.14    121.36 o 
   2   4  27      245.86      397.89    109.22 o 
   3   4  27       82.51      122.23    108.36 o 
   4   4  27     1154.08     1305.48    153.43 o 
   5   4  27      254.05      142.16    136.96 o 
   6   4  27      114.06       -8.67    130.03 o 
   7   4  27       79.98      148.23    130.89 o 
  -7   5  27        9.50     -117.89    124.83 o 
  -6   5  27      269.81      143.03    122.23 o 
  -5   5  27       10.59       72.82    118.76 o 
  -4   5  27     1114.30     1106.97    162.97 o 
  -3   5  27        8.32     -108.36    108.36 o 
  -2   5  27      501.96      657.94    116.16 o 
  -1   5  27        0.03     -113.56    113.56 o 
   0   5  27      859.02      942.17     97.14 o 
   1   5  27       39.53        7.80    107.49 o 
   2   5  27      270.40      537.45    110.96 o 
   3   5  27        5.25       33.81    111.82 o 
   4   5  27      492.41      519.24    134.36 o 
   5   5  27       44.06      -35.54    118.76 o 
   6   5  27       54.51      260.92    114.42 o 
   7   5  27      164.84      357.14    138.70 o 
  -6   6  27       19.97     -116.16    116.16 o 
  -5   6  27        3.10      104.02    112.69 o 
  -4   6  27        2.02      208.04     93.62 o 
  -3   6  27        0.09       17.34    132.63 o 
  -2   6  27        2.52       68.48    111.82 o 
  -1   6  27      363.57      252.25    127.43 o 
   0   6  27      386.68      547.90     89.11 o 
   1   6  27      111.26      186.37    120.49 o 
   2   6  27      502.91      559.12    136.10 o 
   3   6  27      119.97      -34.67    130.03 o 
   4   6  27      798.55      703.02    152.57 o 
   5   6  27       13.19      -55.48    109.22 o 
   6   6  27        7.43     -120.49    120.49 o 
  -5   7  27        0.29      -38.14    120.49 o 
  -4   7  27      507.24      668.34    134.36 o 
  -3   7  27      435.89      328.54    139.56 o 
  -2   7  27       37.61     -113.56    117.03 o 
  -1   7  27        8.61       78.88    112.69 o 
   0   7  27      376.08      285.16     85.40 o 
   1   7  27      366.40      115.29    127.43 o 
   2   7  27       58.03        8.67    121.36 o 
   3   7  27        3.25      202.84    104.89 o 
   4   7  27       45.74      -55.48    113.56 o 
   5   7  27      182.37       49.41    136.96 o 
  -4   8  27       31.67        9.54    116.16 o 
  -3   8  27        4.66       28.61    116.16 o 
  -2   8  27       74.73      130.89    132.63 o 
  -1   8  27      359.37      184.64    142.16 o 
   0   8  27        0.33      184.50    107.92 o 
   1   8  27      653.35      516.64    154.30 o 
   2   8  27      394.50      361.48    138.70 o 
   3   8  27       38.71      -28.61    114.42 o 
   4   8  27      265.30      280.86    114.42 o 
  -3   9  27      399.60      323.34    131.76 o 
  -2   9  27       38.93      -39.01    130.89 o 
  -1   9  27       30.49      264.39     94.49 o 
   0   9  27        8.10      128.55     79.33 o 
   1   9  27      239.99       99.69    141.30 o 
   2   9  27        4.27      -39.01    119.63 o 
   3   9  27       62.62      299.06    125.69 o 
  -6   0  28      353.67      242.72    130.89 o 
  -4   0  28      745.48     1014.22    132.63 o 
  -2   0  28       89.13      -38.14    107.49 o 
   0   0  28        1.15       30.96     67.10 o 
   2   0  28       12.99        0.00     95.35 o 
   4   0  28        3.16      124.83    111.82 o 
   6   0  28       21.86     -130.89    130.89 o 
  -7   1  28       48.48       19.07    117.89 o 
  -6   1  28       27.20       18.20    117.89 o 
  -5   1  28      163.45     -148.23    148.23 o 
  -4   1  28      883.04      752.43    143.03 o 
  -3   1  28       63.82     -217.58    217.58 o 
  -2   1  28        8.20      117.03     99.69 o 
  -1   1  28        1.33     -140.43    140.43 o 
   0   1  28     1098.63     1092.14    106.93 o 
   1   1  28      142.37     -140.43    140.43 o 
   2   1  28      436.00      488.90    125.69 o 
   3   1  28      100.69     -177.70    177.70 o 
   4   1  28     2092.33     2239.08    172.50 o 
   5   1  28      161.79      138.70    116.16 o 
   6   1  28      168.08      -63.28    134.36 o 
   7   1  28       35.72      -66.75    149.97 o 
  -7   2  28      208.56       97.95    146.50 o 
  -6   2  28      170.62      369.28    121.36 o 
  -5   2  28      349.21     -180.31    180.31 o 
  -4   2  28      359.45      252.25    127.43 o 
  -3   2  28      200.35     -144.76    144.76 o 
  -2   2  28      252.00     -150.83    150.83 o 
  -1   2  28      261.96       70.22    136.10 o 
   0   2  28        5.71      -16.04     72.48 o 
   1   2  28        0.57      -91.89    155.17 o 
   2   2  28        0.64       78.88    142.16 o 
   3   2  28      160.18      144.76    141.30 o 
   4   2  28        0.11       33.81    129.16 o 
   5   2  28        6.39     -178.57    178.57 o 
   6   2  28       15.93     -109.22    120.49 o 
   7   2  28       41.21      234.92    129.16 o 
  -7   3  28      175.27      169.90    129.16 o 
  -6   3  28       10.30       56.35    120.49 o 
  -5   3  28      373.22      286.93    136.10 o 
  -4   3  28      109.23     -125.69    139.56 o 
  -3   3  28      254.37      -16.47    121.36 o 
  -2   3  28        9.09      137.83     94.49 o 
  -1   3  28      182.38      310.33    116.16 o 
   0   3  28      418.89      634.30     83.34 o 
   1   3  28      311.40      142.16    120.49 o 
   2   3  28      252.47      273.06    127.43 o 
   3   3  28     1152.21     1575.07    149.97 o 
   4   3  28      589.46      709.09    123.09 o 
   5   3  28      283.95      151.70    130.89 o 
   6   3  28      179.11      272.19    125.69 o 
   7   3  28      457.73      317.27    157.77 o 
  -7   4  28      170.54      436.89    136.96 o 
  -6   4  28       43.17      124.83    120.49 o 
  -5   4  28      495.39      467.23    148.23 o 
  -4   4  28       59.19      140.43    104.89 o 
  -3   4  28      173.94      -25.14    116.16 o 
  -2   4  28       77.59      -48.54    127.43 o 
  -1   4  28      201.75      130.89    116.16 o 
   0   4  28        0.10      -56.76    135.66 o 
   1   4  28       37.84      -24.27    106.62 o 
   2   4  28        2.55     -124.83    124.83 o 
   3   4  28       72.30      153.43    112.69 o 
   4   4  28        0.53        8.67    110.09 o 
   5   4  28        4.08       45.94    114.42 o 
   6   4  28        2.16       97.09    115.29 o 
  -6   5  28       29.82       49.41    116.16 o 
  -5   5  28      342.31      556.52    122.23 o 
  -4   5  28        0.73     -115.29    115.29 o 
  -3   5  28       93.43       96.22    119.63 o 
  -2   5  28        0.55      188.97    120.49 o 
  -1   5  28     1232.66     1403.43    151.70 o 
   0   5  28       69.07      -20.79     82.30 o 
   1   5  28      104.88      110.09    116.16 o 
   2   5  28        0.24      -50.28    116.16 o 
   3   5  28     1167.67     1177.19    161.23 o 
   4   5  28       29.49      338.94     97.95 o 
   5   5  28       13.92     -102.29    107.49 o 
   6   5  28       36.50      330.27    116.16 o 
  -6   6  28        2.98     -110.09    112.69 o 
  -5   6  28      468.26      488.04    133.50 o 
  -4   6  28      108.98     -110.09    124.83 o 
  -3   6  28       60.02      264.39    122.23 o 
  -2   6  28        0.76      266.99    110.96 o 
  -1   6  28      182.79      114.42    123.96 o 
   0   6  28       18.41      -12.14     83.04 o 
   1   6  28       63.42       70.22    120.49 o 
   2   6  28       22.37     -130.03    130.03 o 
   3   6  28       25.66     -131.76    131.76 o 
   4   6  28        1.13      -37.27    113.56 o 
   5   6  28       10.66       49.41    123.09 o 
  -5   7  28      236.01      172.50    136.10 o 
  -4   7  28        4.36        9.54    127.43 o 
  -3   7  28        0.45       19.07    118.76 o 
  -2   7  28       29.44     -131.76    131.76 o 
  -1   7  28      531.27      713.42    132.63 o 
   0   7  28      524.76      655.21     98.59 o 
   1   7  28       58.96      184.64    111.82 o 
   2   7  28       14.33      177.70    108.36 o 
   3   7  28      184.44       19.07    120.49 o 
   4   7  28      359.89      365.81    118.76 o 
  -3   8  28        1.84      -48.54    119.63 o 
  -2   8  28       94.73      204.58    120.49 o 
  -1   8  28      227.62      279.13    128.29 o 
   0   8  28       43.99      111.14     88.72 o 
   1   8  28        9.44      -65.88    123.96 o 
   2   8  28       25.22      138.70    129.16 o 
   3   8  28        0.30      120.49     98.82 o 
  -1   9  28       50.47      243.59    131.76 o 
   0   9  28      251.97      249.48    217.15 o 
   1   9  28        2.40      -39.88    127.43 o 
  -7   0  29      338.61      443.83    119.63 o 
  -5   0  29     1644.31     1620.15    168.17 o 
  -3   0  29      438.23      553.05    116.16 o 
  -1   0  29      659.20      587.73    133.50 o 
   1   0  29      903.31      750.69    139.56 o 
   3   0  29     1630.35     1747.57    151.70 o 
   5   0  29       74.97     -122.23    122.23 o 
   7   0  29      467.80      494.11    136.10 o 
  -7   1  29       41.99     -131.76    131.76 o 
  -6   1  29       60.78       84.95    127.43 o 
  -5   1  29        2.26     -121.36    121.36 o 
  -4   1  29        0.08     -169.90    169.90 o 
  -3   1  29       93.73     -106.62    123.96 o 
  -2   1  29       15.44     -188.11    188.11 o 
  -1   1  29      246.56      -55.48    120.49 o 
   0   1  29       24.73     -247.49    247.49 o 
   1   1  29      200.45      143.90    123.96 o 
   2   1  29       37.72     -150.83    150.83 o 
   3   1  29      452.53      367.55    131.76 o 
   4   1  29        2.86     -215.85    215.85 o 
   5   1  29       42.89     -116.16    130.89 o 
   6   1  29       28.64       66.75    109.22 o 
   7   1  29      940.35      854.72    169.04 o 
  -7   2  29      193.90      -89.29    144.76 o 
  -6   2  29      198.62      -28.61    138.70 o 
  -5   2  29     1216.20     1190.19    175.10 o 
  -4   2  29      197.36       44.21    130.89 o 
  -3   2  29      142.74       93.62    121.36 o 
  -2   2  29      517.18      199.38    158.63 o 
  -1   2  29      399.53      482.84    136.96 o 
   0   2  29        2.28      -66.85     85.75 o 
   1   2  29      282.00      355.41    108.36 o 
   2   2  29      994.48      902.39    169.90 o 
   3   2  29      733.24      555.65    149.97 o 
   4   2  29        3.72     -113.56    113.56 o 
   5   2  29      127.01       54.61    128.29 o 
   6   2  29       24.51      143.90    133.50 o 
  -6   3  29      261.10      489.77    127.43 o 
  -5   3  29        6.24     -130.03    130.03 o 
  -4   3  29       14.48     -131.76    131.76 o 
  -3   3  29       10.46     -135.23    135.23 o 
  -2   3  29        5.91     -124.83    124.83 o 
  -1   3  29      234.54      -81.48    130.03 o 
   0   3  29        0.15      -40.03     81.22 o 
   1   3  29      187.14      280.86    119.63 o 
   2   3  29      416.09      428.23    127.43 o 
   3   3  29      237.78      -51.14    139.56 o 
   4   3  29        2.06       62.41    111.82 o 
   5   3  29       87.33       74.55    120.49 o 
   6   3  29       70.86       39.01    125.69 o 
  -6   4  29      492.31      329.40    143.90 o 
  -5   4  29      394.65      486.30    136.96 o 
  -4   4  29      146.06      393.55    117.03 o 
  -3   4  29       11.06      -60.68    111.82 o 
  -2   4  29     1409.70     1646.15    163.84 o 
  -1   4  29       86.37      -32.94    117.89 o 
   0   4  29       98.84       72.38     87.65 o 
   1   4  29        0.44        8.67    120.49 o 
   2   4  29     1791.16     1829.06    169.90 o 
   3   4  29       50.59      160.37     99.69 o 
   4   4  29       93.79       18.20    117.89 o 
   5   4  29       17.25      286.93    110.09 o 
   6   4  29      237.53      290.40    124.83 o 
  -5   5  29        8.40      -38.14    129.16 o 
  -4   5  29       42.93      104.02    115.29 o 
  -3   5  29       52.32       36.41    128.29 o 
  -2   5  29       44.83     -104.89    120.49 o 
  -1   5  29       13.77      123.09    117.03 o 
   0   5  29      182.33       60.40    122.23 o 
   1   5  29      127.05      229.72    121.36 o 
   2   5  29      523.49      440.36    136.10 o 
   3   5  29        0.99     -130.03    130.03 o 
   4   5  29       17.37        9.54    121.36 o 
   5   5  29       11.66      -28.61    106.62 o 
  -5   6  29        3.09     -124.83    124.83 o 
  -4   6  29       88.06      195.04    122.23 o 
  -3   6  29       73.03      123.09    113.56 o 
  -2   6  29      790.39     1084.43    148.23 o 
  -1   6  29       31.76      136.96    115.29 o 
   0   6  29      194.48      210.17    146.50 o 
   1   6  29      170.67      -71.95    136.10 o 
   2   6  29      955.61      746.36    162.10 o 
   3   6  29       18.58      229.72    114.42 o 
   4   6  29       87.26      108.36    110.09 o 
   5   6  29       30.45      -49.41    122.23 o 
  -4   7  29       90.83     -131.76    131.76 o 
  -3   7  29       39.70       49.41    117.89 o 
  -2   7  29        2.74       77.15    114.42 o 
  -1   7  29       25.60     -121.36    129.16 o 
   0   7  29       54.57      111.45     97.41 o 
   1   7  29       36.10      230.58    110.09 o 
   2   7  29      126.69       39.01    125.69 o 
   3   7  29       59.54       59.81     94.49 o 
   4   7  29        2.82      -50.28    120.49 o 
  -2   8  29      131.94     -108.36    126.56 o 
  -1   8  29      158.86      169.90    136.10 o 
   0   8  29       32.39       50.41     88.16 o 
   1   8  29      123.53      192.44    119.63 o 
   2   8  29       94.27       30.34    138.70 o 
  -6   0  30        3.68        0.00    110.96 o 
  -4   0  30        9.30     -121.36    121.36 o 
  -2   0  30      366.03      337.21    121.36 o 
   0   0  30     1386.03     1537.81    162.10 o 
   2   0  30     1575.49     1405.17    172.50 o 
   4   0  30      123.96       99.69    121.36 o 
   6   0  30      440.07      317.27    136.10 o 
  -6   1  30      114.26      392.68    119.63 o 
  -5   1  30        6.02        9.54    122.23 o 
  -4   1  30       54.31      -62.41    118.76 o 
  -3   1  30      114.10     -168.17    168.17 o 
  -2   1  30     1166.91     1299.41    158.63 o 
  -1   1  30      193.94      -49.41    121.36 o 
   0   1  30        0.72     -108.03    108.03 o 
   1   1  30       75.43     -160.37    160.37 o 
   2   1  30       53.18     -125.69    125.69 o 
   3   1  30       46.73     -159.50    159.50 o 
   4   1  30       53.74       90.15    124.83 o 
   5   1  30       38.48     -156.03    156.03 o 
   6   1  30        8.06       29.47    114.42 o 
  -6   2  30       15.99       50.28    123.96 o 
  -5   2  30        1.55     -159.50    159.50 o 
  -4   2  30        0.62     -123.09    123.09 o 
  -3   2  30       62.04       44.21    128.29 o 
  -2   2  30      138.77     -130.03    130.03 o 
  -1   2  30      180.39     -121.36    121.36 o 
   0   2  30      192.32      285.80     95.35 o 
   1   2  30       78.32     -133.50    137.83 o 
   2   2  30      765.06      368.41    195.91 o 
   3   2  30      132.86     -156.90    156.90 o 
   4   2  30       41.42      -18.20    117.89 o 
   5   2  30      326.19      199.38    138.70 o 
   6   2  30      468.31      537.45    137.83 o 
  -6   3  30        4.46       71.08    122.23 o 
  -5   3  30      116.03      203.71    120.49 o 
  -4   3  30      372.56       74.55    159.50 o 
  -3   3  30      557.38      660.54    153.43 o 
  -2   3  30      420.09      380.55    142.16 o 
  -1   3  30      329.60      113.56    136.96 o 
   0   3  30       92.32     -247.25    463.33 o 
   1   3  30      466.34      440.36    125.69 o 
   2   3  30        1.53      140.43    126.56 o 
   3   3  30       22.49      251.39    113.56 o 
   4   3  30        1.35        9.54    130.89 o 
   5   3  30      147.64      289.53    131.76 o 
  -5   4  30       24.38       69.35    117.03 o 
  -4   4  30        2.57     -133.50    133.50 o 
  -3   4  30        5.70     -118.76    118.76 o 
  -2   4  30       24.47       36.41    118.76 o 
  -1   4  30       11.96     -125.69    125.69 o 
   0   4  30      465.23      391.83     90.66 o 
   1   4  30      367.39      570.39    130.03 o 
   2   4  30       41.78       18.20    140.43 o 
   3   4  30       82.62       73.68    116.16 o 
   4   4  30        3.19     -117.03    117.03 o 
   5   4  30      663.38      585.13    132.63 o 
  -5   5  30      157.07      -29.47    124.83 o 
  -4   5  30       71.72      -66.75    128.29 o 
  -3   5  30      503.95      342.41    150.83 o 
  -2   5  30        0.54        0.00    123.96 o 
  -1   5  30       96.81      165.57    114.42 o 
   0   5  30       36.82      -55.85    247.92 o 
   1   5  30      148.15      377.95    129.16 o 
   2   5  30       57.57      121.36    115.29 o 
   3   5  30        7.88       85.82    116.16 o 
   4   5  30        2.30     -133.50    133.50 o 
  -4   6  30        8.95      242.72    123.96 o 
  -3   6  30        9.85     -122.23    122.23 o 
  -2   6  30        0.54        9.54    113.56 o 
  -1   6  30        6.90       57.21    130.03 o 
   0   6  30      624.74      770.37    109.87 o 
   1   6  30      483.10      603.33    139.56 o 
   2   6  30      110.36      155.17    123.09 o 
   3   6  30       11.85      149.10    117.89 o 
   4   6  30       11.16      -89.29    123.09 o 
  -2   7  30      212.98      340.67    122.23 o 
  -1   7  30       69.18      188.11    117.03 o 
   0   7  30       85.66       30.36     88.92 o 
   1   7  30       60.81      -58.08    134.36 o 
   2   7  30       99.07     -127.43    127.43 o 
  -5   0  31      139.78      193.31    117.03 o 
  -3   0  31       99.08      171.64    108.36 o 
  -1   0  31       36.05     -111.82    124.83 o 
   1   0  31      183.00      201.98    117.03 o 
   3   0  31        0.30      -35.54    108.36 o 
   5   0  31        1.66      -77.15    117.89 o 
  -5   1  31       34.20     -123.09    123.09 o 
  -4   1  31       15.28        0.00    119.63 o 
  -3   1  31      704.17      776.70    147.36 o 
  -2   1  31       28.23     -206.31    206.31 o 
  -1   1  31       56.61     -104.02    136.96 o 
   0   1  31      752.91      723.00    104.44 o 
   1   1  31      456.54      646.67    143.90 o 
   2   1  31        6.95      -35.54    128.29 o 
   3   1  31      409.94      327.67    137.83 o 
   4   1  31      114.17     -156.03    156.03 o 
   5   1  31      724.27      793.17    141.30 o 
  -5   2  31        8.23     -133.50    133.50 o 
  -4   2  31      134.48      -84.08    154.30 o 
  -3   2  31       67.48      167.30    113.56 o 
  -2   2  31       21.80     -144.76    144.76 o 
  -1   2  31       66.18     -143.90    143.90 o 
   0   2  31        3.84     -538.77    693.05 o 
   1   2  31       40.95     -145.63    145.63 o 
   2   2  31       30.42       18.20    149.10 o 
   3   2  31        0.08      -81.48    129.16 o 
   4   2  31        6.64      359.74     99.69 o 
   5   2  31        0.49      137.83    114.42 o 
  -5   3  31        2.96       80.62    114.42 o 
  -4   3  31      361.39      214.11    143.90 o 
  -3   3  31      297.80       84.95    157.77 o 
  -2   3  31      201.18      286.06    116.16 o 
  -1   3  31       72.69       36.41    138.70 o 
   0   3  31     3419.29     3586.98    160.29 o 
   1   3  31        2.04      -79.75    145.63 o 
   2   3  31       30.54      201.11    116.16 o 
   3   3  31       26.50       84.08    130.89 o 
   4   3  31      332.98      212.38    136.96 o 
   5   3  31       49.87       19.94    118.76 o 
  -4   4  31      406.06      635.40    147.36 o 
  -3   4  31        0.05     -122.23    131.76 o 
  -2   4  31        0.33     -120.49    120.49 o 
  -1   4  31      171.05       74.55    146.50 o 
   0   4  31       83.72     -101.38    101.38 o 
   1   4  31       20.20       55.48    129.16 o 
   2   4  31        9.63       56.35    126.56 o 
   3   4  31        7.43     -123.96    123.96 o 
   4   4  31      125.71      297.33    123.96 o 
  -4   5  31      407.14      528.78    137.83 o 
  -3   5  31       26.38      -48.54    125.69 o 
  -2   5  31      376.56      358.88    132.63 o 
  -1   5  31        0.88        0.00    118.76 o 
   0   5  31     1886.77     1985.50    185.94 o 
   1   5  31      137.59      240.12    124.83 o 
   2   5  31        2.03     -117.89    117.89 o 
   3   5  31       37.44     -134.36    134.36 o 
  -2   6  31        1.73      190.71    115.29 o 
  -1   6  31      112.29      -58.08    140.43 o 
   0   6  31      135.41      125.07    101.38 o 
   1   6  31        8.56     -127.43    127.43 o 
   2   6  31       12.14      -68.48    129.16 o 
  -4   0  32     1144.56      989.08    169.90 o 
  -2   0  32      301.68      240.12    130.89 o 
   0   0  32     3772.28     3932.34    167.17 o 
   2   0  32       86.47       93.62    110.96 o 
   4   0  32       87.19       58.95    120.49 o 
  -4   1  32      117.31       19.94    116.16 o 
  -3   1  32        9.59     -181.17    181.17 o 
  -2   1  32       87.89      -54.61    134.36 o 
  -1   1  32      145.67     -158.63    158.63 o 
   0   1  32      149.47     -135.47    135.47 o 
   1   1  32       75.98     -188.11    188.11 o 
   2   1  32      133.76       18.20    124.83 o 
   3   1  32       65.28     -158.63    158.63 o 
   4   1  32      448.97      343.27    149.97 o 
  -4   2  32      432.42      219.31    148.23 o 
  -3   2  32       32.42     -125.69    125.69 o 
  -2   2  32      232.01     -153.43    153.43 o 
  -1   2  32      171.31     -208.91    208.91 o 
   0   2  32     2374.00     2568.34    150.73 o 
   1   2  32      209.79      175.10    153.43 o 
   2   2  32        9.25     -120.49    141.30 o 
   3   2  32      101.06     -113.56    135.23 o 
   4   2  32      101.90      128.29    116.16 o 
  -4   3  32       34.95      -29.47    135.23 o 
  -3   3  32        3.28       -9.54    132.63 o 
  -2   3  32        0.96     -133.50    133.50 o 
  -1   3  32      396.68      286.06    158.63 o 
   0   3  32        1.01     -212.81    212.81 o 
   1   3  32      170.61      216.71    140.43 o 
   2   3  32       11.32       76.28    115.29 o 
   3   3  32      251.11      224.51    121.36 o 
   4   3  32      168.87       10.40    139.56 o 
  -3   4  32      109.68     -130.03    130.03 o 
  -2   4  32       13.44      -77.15    132.63 o 
  -1   4  32      540.18      796.64    151.70 o 
   0   4  32      441.48      291.28    149.10 o 
   1   4  32      119.85      145.63    135.23 o 
   2   4  32      110.39      186.37    138.70 o 
   3   4  32      187.20      470.70    119.63 o 
  -2   5  32        2.10      -58.95    116.16 o 
  -1   5  32      146.55      239.25    133.50 o 
   0   5  32      207.48      -21.55    109.81 o 
   1   5  32       20.56       50.28    137.83 o 
   2   5  32      122.81      110.96    128.29 o 
  -3   0  33      460.84      492.37    125.69 o 
  -1   0  33     1877.93     1901.01    194.17 o 
   1   0  33      339.31      354.54    150.83 o 
   3   0  33      309.10      458.56    123.96 o 
  -3   1  33        6.94     -116.16    116.16 o 
  -2   1  33       73.56     -166.44    166.44 o 
  -1   1  33      255.48      125.69    167.30 o 
   0   1  33        5.40     -164.70    164.70 o 
   1   1  33      307.11     -160.37    160.37 o 
   2   1  33        0.05     -176.84    176.84 o 
   3   1  33       37.08     -136.10    136.10 o 
  -3   2  33       32.70      101.42    128.29 o 
  -2   2  33      327.85      347.61    161.23 o 
  -1   2  33     1163.35      872.92    184.64 o 
   0   2  33        0.54     -176.57    176.57 o 
   1   2  33      242.75      163.84    164.70 o 
   2   2  33      327.99      263.52    140.43 o 
   3   2  33      162.90      398.75    128.29 o 
  -2   3  33      272.67      190.71    146.50 o 
  -1   3  33       35.36      158.63    141.30 o 
   0   3  33       10.01      -14.66     93.91 o 
   1   3  33       42.16        9.54    160.37 o 
   2   3  33        1.58     -143.90    143.90 o 
  -1   4  33      174.89      -29.47    149.97 o 
   0   4  33      140.47        3.22    106.12 o 
   1   4  33       49.94      292.13    128.29 o 
  -2   0  34        9.74       70.22    118.76 o 
   0   0  34      712.99      813.61    115.16 o 
   2   0  34       73.39       71.08    124.83 o 
  -2   1  34      411.74      346.74    156.90 o 
  -1   1  34       37.03     -177.70    177.70 o 
   0   1  34      341.76      466.96    103.25 o 
   1   1  34       95.34     -160.37    160.37 o 
  -1   2  34      110.81     -196.78    196.78 o 
   0   2  34      124.64     -123.95    129.16 o 
   1   2  34       30.36     -173.37    173.37 o 
                                                 
